# Supplementary material for: Transcriptome analysis of ageing in a long-lived seabird reveals sex-specific differences across age classes in immune and DNA repair pathways
Source: Front Aging. 2026 Jul 15;7:1880546. doi: 10.3389/fragi.2026.1880546 (PMC13415676; doi:10.3389/fragi.2026.1880546)
Supplement: Supplementary file 1 [file Table1.XLSX]

## Sheet: S3_ DEG ym vs om
Gene name	Gene function	Adj-p
TRNAC-GCA	tRNA-Cys && - && -	0.895443
ALDH5A1	aldehyde dehydrogenase 5 family member A1 && sp|Q3MSM3|SSDH_HYLLA Succinate-semialdehyde dehydrogenase, mitochondrial OS=Hylobates lar OX=9580 GN=ALDH5A1 PE=2 SV=1 && PF00171:Aldehyde dehydrogenase family	0.895443
CDCP2	CUB domain containing protein 2 && sp|Q8BQH6|CDCP2_MOUSE CUB domain-containing protein 2 OS=Mus musculus OX=10090 GN=Cdcp2 PE=2 SV=2 && PF00431:CUB domain	0.99991
FN1	fibronectin 1%2C transcript variant X4 && sp|P11722|FINC_CHICK Fibronectin OS=Gallus gallus OX=9031 GN=FN1 PE=2 SV=4 && PF00041:Fibronectin type III domain|PF00039:Fibronectin type I domain|PF00040:Fibronectin type II domain	0.99991
SCNN1A	sodium channel epithelial 1 subunit alpha%2C transcript variant X1 && sp|Q92075|SCNNA_CHICK Epithelial sodium channel subunit alpha OS=Gallus gallus OX=9031 GN=SCNN1A PE=2 SV=1 && PF00858:Amiloride-sensitive sodium channel	0.99991
PLK3	polo like kinase 3 && sp|Q9H4B4|PLK3_HUMAN Serine/threonine-protein kinase PLK3 OS=Homo sapiens OX=9606 GN=PLK3 PE=1 SV=2 && PF00659:POLO box duplicated region|PF00069:Protein kinase domain	0.99991
ING2	inhibitor of growth family member 2 && sp|Q9H160|ING2_HUMAN Inhibitor of growth protein 2 OS=Homo sapiens OX=9606 GN=ING2 PE=1 SV=2 && PF12998:Inhibitor of growth proteins N-terminal histone-binding	0.99991
LOC142074219	antigen peptide transporter 2-like && sp|P36372|TAP2_RAT Antigen peptide transporter 2 OS=Rattus norvegicus OX=10116 GN=Tap2 PE=1 SV=1 && PF00005:ABC transporter	0.99991
FASLG	Fas ligand && sp|Q861W5|TNFL6_FELCA Tumor necrosis factor ligand superfamily member 6 OS=Felis catus OX=9685 GN=FASLG PE=2 SV=1 && -	0.99991
LOC142089210	uncharacterized LOC142089210 && - && -	0.99991
CCL20	C-C motif chemokine ligand 20 && sp|P97884|CCL20_RAT C-C motif chemokine 20 OS=Rattus norvegicus OX=10116 GN=Ccl20 PE=1 SV=1 && PF00048:Small cytokines (intecrine/chemokine), interleukin-8 like	0.99991
SH2D2A	SH2 domain containing 2A && sp|Q9NP31|SH22A_HUMAN SH2 domain-containing protein 2A OS=Homo sapiens OX=9606 GN=SH2D2A PE=1 SV=3 && PF00017:SH2 domain	0.99991
LOC142079091	uncharacterized LOC142079091 && - && -	0.99991
PALD1	phosphatase domain containing paladin 1 && sp|Q8JHZ8|PALD_CHICK Paladin OS=Gallus gallus OX=9031 GN=PALD1 PE=2 SV=2 && PF14566:Inositol hexakisphosphate	0.99991
MLPH	melanophilin%2C transcript variant X1 && sp|Q9BV36|MELPH_HUMAN Melanophilin OS=Homo sapiens OX=9606 GN=MLPH PE=1 SV=1 && PF02318:FYVE-type zinc finger|PF04698:Rab effector MyRIP/melanophilin C-terminus	0.99991
KLHL33	kelch like family member 33 && sp|A6NCF5|KLH33_HUMAN Kelch-like protein 33 OS=Homo sapiens OX=9606 GN=KLHL33 PE=1 SV=2 && PF21536:Kelch-like protein 33-like, BTB/POZ domain|PF07707:BTB And C-terminal Kelch|PF24681:KLHDC2/KLHL20/DRC7 Kelch-repeats domain	0.99991
PAPSS1	3'-phosphoadenosine 5'-phosphosulfate synthase 1 && sp|O43252|PAPS1_HUMAN Bifunctional 3'-phosphoadenosine 5'-phosphosulfate synthase 1 OS=Homo sapiens OX=9606 GN=PAPSS1 PE=1 SV=2 && PF01747:ATP-sulfurylase|PF14306:PUA-like domain|PF01583:Adenylylsulphate kinase	0.99991
PAQR8	progestin and adipoQ receptor family member 8 && sp|Q8TEZ7|PAQR8_HUMAN Membrane progestin receptor beta OS=Homo sapiens OX=9606 GN=PAQR8 PE=1 SV=1 && PF03006:Haemolysin-III related	0.99991
FRMD1	FERM domain containing 1%2C transcript variant X2 && sp|Q8N878|FRMD1_HUMAN FERM domain-containing protein 1 OS=Homo sapiens OX=9606 GN=FRMD1 PE=1 SV=2 && PF00373:FERM central domain|PF09379:FERM N-terminal domain|PF09380:FERM C-terminal PH-like domain	0.99991
FLRT3	fibronectin leucine rich transmembrane protein 3 && sp|F1NUK7|FLRT3_CHICK Leucine-rich repeat transmembrane protein FLRT3 OS=Gallus gallus OX=9031 GN=FLRT3 PE=1 SV=2 && -	0.99991
LOC142093055	U11 spliceosomal RNA && - && -	0.99991
LOC142073934	granulocyte-macrophage colony-stimulating factor receptor subunit alpha-like%2C transcript variant X1 && sp|P21183|IL5RA_MOUSE Interleukin-5 receptor subunit alpha OS=Mus musculus OX=10090 GN=Il5ra PE=1 SV=1 && PF09240:Interleukin-6 receptor alpha chain, binding	0.99991
LOC142089065	uncharacterized LOC142089065 && - && -	0.99991
CRELD2	CRELD disulfide isomerase 2%2C transcript variant X1 && sp|Q5XH36|CRE2A_XENLA Cysteine-rich with EGF-like domain protein 2-A OS=Xenopus laevis OX=8355 GN=creld2-a PE=2 SV=1 && PF07645:Calcium-binding EGF domain	0.99991
LOC142090511	multidrug and toxin extrusion protein 2-like && sp|Q3V050|S47A2_MOUSE Multidrug and toxin extrusion protein 2 OS=Mus musculus OX=10090 GN=Slc47a2 PE=1 SV=1 && PF01554:MatE	0.99991
DNMBP	dynamin binding protein && sp|Q6XZF7|DNMBP_HUMAN Dynamin-binding protein OS=Homo sapiens OX=9606 GN=DNMBP PE=1 SV=1 && -	0.99991
SH2D5	SH2 domain containing 5 && sp|Q6ZV89|SH2D5_HUMAN SH2 domain-containing protein 5 OS=Homo sapiens OX=9606 GN=SH2D5 PE=1 SV=2 && -	0.99991
TMEM117	transmembrane protein 117 && sp|Q9H0C3|TM117_HUMAN Transmembrane protein 117 OS=Homo sapiens OX=9606 GN=TMEM117 PE=1 SV=1 && PF15113:TMEM117 protein family	0.99991
LOC142089469	uncharacterized LOC142089469 && - && -	0.99991
B3GALT9	beta-1%2C3-galactosyltransferase 9 && sp|A8MXE2|B3GT9_HUMAN Beta-1,3-galactosyltransferase 9 OS=Homo sapiens OX=9606 GN=B3GALT9 PE=1 SV=2 && PF01762:Galactosyltransferase	0.99991
RCBTB2	RCC1 and BTB domain containing protein 2 && sp|O95199|RCBT2_HUMAN RCC1 and BTB domain-containing protein 2 OS=Homo sapiens OX=9606 GN=RCBTB2 PE=1 SV=1 && PF00415:Regulator of chromosome condensation (RCC1) repeat|PF00651:BTB/POZ domain	0.99991
CREB3L3	cAMP responsive element binding protein 3 like 3 && sp|Q68CJ9|CR3L3_HUMAN Cyclic AMP-responsive element-binding protein 3-like protein 3 OS=Homo sapiens OX=9606 GN=CREB3L3 PE=1 SV=2 && PF00170:bZIP transcription factor	0.99991
CD8B	CD8 subunit beta && - && PF07686:Immunoglobulin V-set domain	0.99991
LOC142092465	uncharacterized LOC142092465 && - && -	0.99991
LOC142083668	cytoglobin-1-like && sp|P21197|GLB1_MORMR Globin-1 OS=Mordacia mordax OX=7755 PE=1 SV=2 && PF00042:Globin	0.99991
BPGM	bisphosphoglycerate mutase%2C transcript variant X1 && sp|P07738|PMGE_HUMAN Bisphosphoglycerate mutase OS=Homo sapiens OX=9606 GN=BPGM PE=1 SV=2 && -	0.99991
SNX31	sorting nexin 31%2C transcript variant X8 && sp|Q8N9S9|SNX31_HUMAN Sorting nexin-31 OS=Homo sapiens OX=9606 GN=SNX31 PE=1 SV=3 && PF00787:PX domain|PF21271:Sortin nexin 17/31, FERM domain, F2 lobe|PF21273:Sortin nexin 17/27/31, FERM domain, F1 lobe|PF18116:Sorting Nexin 17 FERM C-terminal domain	0.99991
LOC142074148	uncharacterized LOC142074148 && - && -	0.99991
COX18	cytochrome c oxidase assembly factor COX18%2C transcript variant X2 && sp|Q8VC74|COX18_MOUSE Cytochrome c oxidase assembly protein COX18, mitochondrial OS=Mus musculus OX=10090 GN=Cox18 PE=1 SV=5 && PF02096:60Kd inner membrane protein	0.99991
TSPAN13	tetraspanin 13 && sp|Q3ZBV0|TSN13_BOVIN Tetraspanin-13 OS=Bos taurus OX=9913 GN=TSPAN13 PE=2 SV=1 && PF00335:Tetraspanin family	0.99991
LOC142074414	gamma-secretase subunit PEN-2-like%2C transcript variant X1 && sp|Q5G235|PEN2_BOVIN Gamma-secretase subunit PEN-2 OS=Bos taurus OX=9913 GN=PSENEN PE=3 SV=1 && PF10251:Presenilin enhancer-2 subunit of gamma secretase	0.99991
LOC142074469	maltase-glucoamylase-like%2C transcript variant X1 && sp|O43451|MGA_HUMAN Maltase-glucoamylase OS=Homo sapiens OX=9606 GN=MGAM PE=1 SV=6 && PF01055:Glycosyl hydrolases family 31 TIM-barrel domain|PF00088:Trefoil (P-type) domain|PF21365:Glycosyl hydrolase family 31 C-terminal domain	0.99991
LRP2BP	LRP2 binding protein%2C transcript variant X4 && sp|Q9P2M1|LR2BP_HUMAN LRP2-binding protein OS=Homo sapiens OX=9606 GN=LRP2BP PE=1 SV=2 && -	0.99991
LOC142087457	carbohydrate sulfotransferase 5-like%2C transcript variant X5 && sp|Q9QUP4|CHST5_MOUSE Carbohydrate sulfotransferase 5 OS=Mus musculus OX=10090 GN=Chst5 PE=2 SV=1 && PF00685:Sulfotransferase domain	0.99991
LOC142079490	uncharacterized LOC142079490 && - && -	0.99991
LOC142088758	uncharacterized LOC142088758%2C transcript variant X1 && - && -	0.99991
ELOVL4	ELOVL fatty acid elongase 4 && sp|Q95K73|ELOV4_MACFA Very long chain fatty acid elongase 4 OS=Macaca fascicularis OX=9541 GN=ELOVL4 PE=2 SV=1 && PF01151:GNS1/SUR4 family	0.99991
SIPA1L2	signal induced proliferation associated 1 like 2 && sp|Q9P2F8|SI1L2_HUMAN Signal-induced proliferation-associated 1-like protein 2 OS=Homo sapiens OX=9606 GN=SIPA1L2 PE=1 SV=2 && PF11881:C-terminal domain of SPAR protein|PF02145:Rap/ran-GAP|PF21022:Rap/Ran-GAP protein dimerization domain	0.99991
ALOX5	arachidonate 5-lipoxygenase%2C transcript variant X1 && sp|P09917|LOX5_HUMAN Polyunsaturated fatty acid 5-lipoxygenase OS=Homo sapiens OX=9606 GN=ALOX5 PE=1 SV=2 && PF01477:PLAT/LH2 domain|PF00305:Lipoxygenase	0.99991
LY86	lymphocyte antigen 86 && sp|Q90890|LY86_CHICK Lymphocyte antigen 86 OS=Gallus gallus OX=9031 GN=LY86 PE=1 SV=1 && PF02221:ML domain	0.99991
DIAPH3	diaphanous related formin 3 && sp|Q9NSV4|DIAP3_HUMAN Protein diaphanous homolog 3 OS=Homo sapiens OX=9606 GN=DIAPH3 PE=1 SV=4 && PF06367:Diaphanous FH3 Domain|PF02181:Formin Homology 2 Domain|PF06371:Diaphanous GTPase-binding Domain	0.99991
PCOLCE2	procollagen C-endopeptidase enhancer 2 && sp|Q9UKZ9|PCOC2_HUMAN Procollagen C-endopeptidase enhancer 2 OS=Homo sapiens OX=9606 GN=PCOLCE2 PE=1 SV=1 && PF01759:UNC-6/NTR/C345C module|PF00431:CUB domain	0.99991
NHSL3	NHS like 3 && sp|A2A7S8|NHSL3_MOUSE NHS-like protein 3 OS=Mus musculus OX=10090 GN=Nhsl3 PE=1 SV=1 && PF15273:NHS-like protein	0.99991
C3AR1	complement C3a receptor 1%2C transcript variant X1 && sp|O55197|C3AR_RAT C3a anaphylatoxin chemotactic receptor OS=Rattus norvegicus OX=10116 GN=C3ar1 PE=1 SV=1 && -	0.99991
DPYSL3	dihydropyrimidinase like 3%2C transcript variant X2 && sp|Q14195|DPYL3_HUMAN Dihydropyrimidinase-related protein 3 OS=Homo sapiens OX=9606 GN=DPYSL3 PE=1 SV=1 && PF01979:Amidohydrolase family	0.99991
AGAP2	ArfGAP with GTPase domain%2C ankyrin repeat and PH domain 2 && sp|Q99490|AGAP2_HUMAN Arf-GAP with GTPase, ANK repeat and PH domain-containing protein 2 OS=Homo sapiens OX=9606 GN=AGAP2 PE=1 SV=2 && PF12796:Ankyrin repeats (3 copies)|PF01412:Putative GTPase activating protein for Arf|PF00071:Ras family	0.99991
SEMA4C	semaphorin 4C && sp|Q9C0C4|SEM4C_HUMAN Semaphorin-4C OS=Homo sapiens OX=9606 GN=SEMA4C PE=1 SV=2 && PF01403:Sema domain	0.99991
LOC142092222	coiled-coil domain-containing protein 144A-like && - && PF14915:CCDC144C protein coiled-coil region	0.99991
LOC142079484	phytanoyl-CoA dioxygenase%2C peroxisomal-like && sp|P57093|PAHX_RAT Phytanoyl-CoA dioxygenase, peroxisomal OS=Rattus norvegicus OX=10116 GN=Phyh PE=1 SV=2 && PF05721:Phytanoyl-CoA dioxygenase (PhyH)	0.99991
CPB2	carboxypeptidase B2 && sp|Q9EQV9|CBPB2_RAT Carboxypeptidase B2 OS=Rattus norvegicus OX=10116 GN=Cpb2 PE=2 SV=1 && PF00246:Zinc carboxypeptidase|PF02244:Carboxypeptidase activation peptide	0.99991
LOC142085724	uncharacterized LOC142085724 && - && -	0.99991
DNAH17	dynein axonemal heavy chain 17 && sp|Q9UFH2|DYH17_HUMAN Dynein axonemal heavy chain 17 OS=Homo sapiens OX=9606 GN=DNAH17 PE=1 SV=3 && PF03028:Dynein heavy chain region D6 P-loop domain|PF12777:Microtubule-binding stalk of dynein motor|PF12774:Hydrolytic ATP binding site of dynein motor region|PF17852:Dynein heavy chain AAA lid domain|PF18198:Dynein heavy chain AAA lid domain|PF12781:ATP-binding d…	0.99991
MCTP1	multiple C2 and transmembrane domain containing 1 && sp|E9PV86|MCTP1_MOUSE Multiple C2 and transmembrane domain-containing protein 1 OS=Mus musculus OX=10090 GN=Mctp1 PE=1 SV=1 && PF00168:C2 domain	0.99991
SMAD6	SMAD family member 6 && sp|Q9W734|SMAD6_CHICK Mothers against decapentaplegic homolog 6 OS=Gallus gallus OX=9031 GN=SMAD6 PE=2 SV=1 && PF03166:MH2 domain|PF03165:MH1 domain	0.99991
CARNS1	carnosine synthase 1%2C transcript variant X3 && sp|D3KCC4|CRNS1_CHICK Carnosine synthase 1 OS=Gallus gallus OX=9031 GN=CARNS1 PE=1 SV=1 && -	0.99991
SPATS2L	spermatogenesis associated serine rich 2 like%2C transcript variant X3 && sp|Q9NUQ6|SPS2L_HUMAN SPATS2-like protein OS=Homo sapiens OX=9606 GN=SPATS2L PE=1 SV=2 && PF07139:Spermatogenesis-associated serine-rich protein 2-like	0.99991
HCN3	hyperpolarization activated cyclic nucleotide gated potassium channel 3 && sp|Q9Y3Q4|HCN4_HUMAN Potassium/sodium hyperpolarization-activated cyclic nucleotide-gated channel 4 OS=Homo sapiens OX=9606 GN=HCN4 PE=1 SV=1 && PF00520:Ion transport protein|PF08412:Ion transport protein N-terminal|PF00027:Cyclic nucleotide-binding domain	0.99991
LOC142077190	18S ribosomal RNA && - && -	0.99991
LOC142089847	interferon regulatory factor 4-like && sp|Q15306|IRF4_HUMAN Interferon regulatory factor 4 OS=Homo sapiens OX=9606 GN=IRF4 PE=1 SV=1 && PF00605:Interferon regulatory factor transcription factor|PF10401:Interferon-regulatory factor 3	0.99991
LOC142082770	uncharacterized LOC142082770 && - && -	0.99991
TRIL	TLR4 interactor with leucine rich repeats && sp|Q7L0X0|TRIL_HUMAN TLR4 interactor with leucine rich repeats OS=Homo sapiens OX=9606 GN=TRIL PE=1 SV=2 && PF13855:Leucine rich repeat	0.99991
LOC142077550	uncharacterized LOC142077550 && sp|Q9UQ35|SRRM2_HUMAN Serine/arginine repetitive matrix protein 2 OS=Homo sapiens OX=9606 GN=SRRM2 PE=1 SV=2 && -	0.99991
PLXDC2	plexin domain containing 2 && sp|Q6UX71|PXDC2_HUMAN Plexin domain-containing protein 2 OS=Homo sapiens OX=9606 GN=PLXDC2 PE=1 SV=1 && -	0.99991
RSL24D1	ribosomal L24 domain containing 1 && sp|Q99L28|RLP24_MOUSE Probable ribosome biogenesis protein RLP24 OS=Mus musculus OX=10090 GN=Rsl24d1 PE=2 SV=1 && PF01246:Ribosomal protein L24e	0.99991
LOC142084842	uncharacterized LOC142084842 && - && -	0.99991
CHRNA9	cholinergic receptor nicotinic alpha 9 subunit && sp|Q9PTS8|ACHA9_CHICK Neuronal acetylcholine receptor subunit alpha-9 OS=Gallus gallus OX=9031 GN=CHRNA9 PE=1 SV=1 && PF02931:Neurotransmitter-gated ion-channel ligand binding domain|PF02932:Neurotransmitter-gated ion-channel transmembrane region	0.99991
PPIL6	peptidylprolyl isomerase like 6 && sp|Q1RMP7|PPIL6_BOVIN Probable inactive peptidyl-prolyl cis-trans isomerase-like 6 OS=Bos taurus OX=9913 GN=PPIL6 PE=2 SV=1 && PF00160:Cyclophilin type peptidyl-prolyl cis-trans isomerase/CLD	0.99991
SRGAP1	SLIT-ROBO Rho GTPase activating protein 1%2C transcript variant X1 && sp|Q91Z69|SRGP1_MOUSE SLIT-ROBO Rho GTPase-activating protein 1 OS=Mus musculus OX=10090 GN=Srgap1 PE=1 SV=2 && PF00018:SH3 domain|PF00620:RhoGAP domain|PF00611:Fes/CIP4, and EFC/F-BAR homology domain	0.99991
LOC142087168	receptor-interacting serine/threonine-protein kinase 2-like%2C transcript variant X1 && sp|P58801|RIPK2_MOUSE Receptor-interacting serine/threonine-protein kinase 2 OS=Mus musculus OX=10090 GN=Ripk2 PE=1 SV=1 && PF00069:Protein kinase domain	0.99991
RRP12	ribosomal RNA processing 12 homolog%2C transcript variant X1 && sp|Q5ZKD5|RRP12_CHICK RRP12-like protein OS=Gallus gallus OX=9031 GN=RRP12 PE=2 SV=1 && PF08161:Ribosomal RNA-processing protein 12, HEAT repeats	0.99991
IQSEC3	IQ motif and Sec7 domain ArfGEF 3 && sp|Q9UPP2|IQEC3_HUMAN IQ motif and SEC7 domain-containing protein 3 OS=Homo sapiens OX=9606 GN=IQSEC3 PE=1 SV=3 && PF01369:Sec7 domain|PF16453:PH domain	0.99991
FGL2	fibrinogen like 2 && sp|Q14314|FGL2_HUMAN Fibroleukin OS=Homo sapiens OX=9606 GN=FGL2 PE=1 SV=1 && PF00147:Fibrinogen beta and gamma chains, C-terminal globular domain	0.99991
ANXA2	annexin A2%2C transcript variant X2 && sp|P17785|ANXA2_CHICK Annexin A2 OS=Gallus gallus OX=9031 GN=ANXA2 PE=1 SV=2 && PF00191:Annexin	0.99991
PRF1	perforin 1 && sp|P35763|PERF_RAT Perforin-1 OS=Rattus norvegicus OX=10116 GN=Prf1 PE=2 SV=1 && PF01823:MAC/Perforin domain|PF00168:C2 domain	0.99991
L1CAM	L1 cell adhesion molecule && sp|Q03696|NGCA_CHICK Neuronal-glial cell adhesion molecule OS=Gallus gallus OX=9031 PE=1 SV=2 && PF00041:Fibronectin type III domain|PF13927:Immunoglobulin domain|PF13882:Bravo-like intracellular region	0.99991
KCNC1	potassium voltage-gated channel subfamily C member 1%2C transcript variant X2 && sp|P25122|KCNC1_RAT Voltage-gated potassium channel KCNC1 OS=Rattus norvegicus OX=10116 GN=Kcnc1 PE=1 SV=1 && -	0.99991
C1D	C1D nuclear receptor corepressor%2C transcript variant X1 && sp|Q5ZHS3|C1D_CHICK Nuclear nucleic acid-binding protein C1D OS=Gallus gallus OX=9031 GN=C1D PE=2 SV=1 && PF04000:Sas10/Utp3/C1D family	0.99991
NSA2	NSA2 ribosome biogenesis factor && sp|Q3SX11|NSA2_BOVIN Ribosome biogenesis protein NSA2 homolog OS=Bos taurus OX=9913 GN=NSA2 PE=2 SV=1 && PF01201:Ribosomal protein S8e	0.99991
ELAPOR1	endosome-lysosome associated apoptosis and autophagy regulator 1 && sp|Q6UXG2|ELAP1_HUMAN Endosome/lysosome-associated apoptosis and autophagy regulator 1 OS=Homo sapiens OX=9606 GN=ELAPOR1 PE=1 SV=2 && PF23091:ELAPOR1-like, TNF receptor-like|PF23089:ELAPOR1-like, C-terminal domain|PF23087:ELAPOR1-like, mannose 6-phosphate receptor homology domain|PF23031:ELAPOR1-like, galactose binding domain|PF…	0.99991
STAP1	signal transducing adaptor family member 1 && sp|Q9ULZ2|STAP1_HUMAN Signal-transducing adaptor protein 1 OS=Homo sapiens OX=9606 GN=STAP1 PE=1 SV=1 && -	0.99991
LOC142093021	uncharacterized LOC142093021 && - && -	0.99991
LOC142090000	protein spire homolog 1-like && sp|Q08AE8|SPIR1_HUMAN Protein spire homolog 1 OS=Homo sapiens OX=9606 GN=SPIRE1 PE=1 SV=3 && PF16474:Kinase non-catalytic C-lobe domain	0.99991
LOC142082784	uncharacterized LOC142082784 && - && -	0.99991
LOC142077621	E3 ubiquitin-protein ligase HUWE1-like && sp|Q7TMY8|HUWE1_MOUSE E3 ubiquitin-protein ligase HUWE1 OS=Mus musculus OX=10090 GN=Huwe1 PE=1 SV=5 && -	0.99991
ARFGEF3	ARFGEF family member 3%2C transcript variant X1 && sp|Q5TH69|BIG3_HUMAN Brefeldin A-inhibited guanine nucleotide-exchange protein 3 OS=Homo sapiens OX=9606 GN=ARFGEF3 PE=1 SV=3 && PF16213:Mon2/Sec7/BIG1-like, dimerisation and cyclophilin-binding domain|PF09324:Mon2/Sec7/BIG1-like, HDS	0.99991
HIC1	HIC ZBTB transcriptional repressor 1 && sp|Q90850|HIC1_CHICK Hypermethylated in cancer 1 protein (Fragment) OS=Gallus gallus OX=9031 GN=HIC1 PE=2 SV=2 && PF00651:BTB/POZ domain	0.99991
LPAR4	lysophosphatidic acid receptor 4 && sp|Q8BLG2|LPAR4_MOUSE Lysophosphatidic acid receptor 4 OS=Mus musculus OX=10090 GN=Lpar4 PE=2 SV=2 && PF00001:7 transmembrane receptor (rhodopsin family)	0.99991
SLC20A2	solute carrier family 20 member 2%2C transcript variant X1 && sp|Q08357|S20A2_HUMAN Sodium-dependent phosphate transporter 2 OS=Homo sapiens OX=9606 GN=SLC20A2 PE=1 SV=1 && PF01384:Phosphate transporter family	0.99991
MYO18A	myosin XVIIIA%2C transcript variant X1 && sp|Q92614|MY18A_HUMAN Unconventional myosin-XVIIIa OS=Homo sapiens OX=9606 GN=MYO18A PE=1 SV=3 && PF00063:Myosin head (motor domain)|PF01576:Myosin tail	0.99991
LOC142075466	uncharacterized LOC142075466 && - && -	0.99991
CLIP2	CAP-Gly domain containing linker protein 2%2C transcript variant X1 && sp|O55156|CLIP2_RAT CAP-Gly domain-containing linker protein 2 OS=Rattus norvegicus OX=10116 GN=Clip2 PE=1 SV=1 && -	0.99991
ANPEP	alanyl aminopeptidase%2C membrane%2C transcript variant X2 && sp|O57579|AMPN_CHICK Aminopeptidase Ey OS=Gallus gallus OX=9031 GN=ANPEP PE=1 SV=2 && PF01433:Peptidase family M1 domain|PF11838:ERAP1-like C-terminal domain|PF17900:Peptidase M1 N-terminal domain	0.99991
AMER1	APC membrane recruitment protein 1 && sp|Q5JTC6|AMER1_HUMAN APC membrane recruitment protein 1 OS=Homo sapiens OX=9606 GN=AMER1 PE=1 SV=2 && PF09422:APC membrane recruitment protein	0.99991
ETFBKMT	electron transfer flavoprotein subunit beta lysine methyltransferase%2C transcript variant X1 && sp|Q8IXQ9|ETKMT_HUMAN Electron transfer flavoprotein beta subunit lysine methyltransferase OS=Homo sapiens OX=9606 GN=ETFBKMT PE=1 SV=1 && PF06325:Ribosomal protein L11 methyltransferase (PrmA)	0.99991
LOC142087843	BTB/POZ domain-containing protein KCTD12-like && sp|Q96CX2|KCD12_HUMAN BTB/POZ domain-containing protein KCTD12 OS=Homo sapiens OX=9606 GN=KCTD12 PE=1 SV=1 && -	0.99991
LOC142074146	uncharacterized LOC142074146%2C transcript variant X1 && sp|P04223|HA1K_MOUSE H-2 class I histocompatibility antigen, K-K alpha chain OS=Mus musculus OX=10090 GN=H2-K1 PE=1 SV=1 && PF00129:Class I Histocompatibility antigen, domains alpha 1 and 2	0.99991
SESTD1	SEC14 and spectrin domain containing 1%2C transcript variant X1 && sp|Q80UK0|SESD1_MOUSE SEC14 domain and spectrin repeat-containing protein 1 OS=Mus musculus OX=10090 GN=Sestd1 PE=1 SV=1 && PF13716:Divergent CRAL/TRIO domain|PF24915:SESTD1-like, spectrin repeat	0.99991
LOC142074308	leukocyte receptor cluster member 8-like && sp|Q96PV6|LENG8_HUMAN Leukocyte receptor cluster member 8 OS=Homo sapiens OX=9606 GN=LENG8 PE=1 SV=3 && PF03399:SAC3/GANP family	0.99991
IMP3	IMP U3 small nucleolar ribonucleoprotein 3 && sp|Q921Y2|IMP3_MOUSE U3 small nucleolar ribonucleoprotein protein IMP3 OS=Mus musculus OX=10090 GN=Imp3 PE=2 SV=1 && -	0.99991
LOC142087680	uncharacterized LOC142087680%2C transcript variant X1 && - && -	0.99991
ACOX2	acyl-CoA oxidase 2%2C transcript variant X1 && sp|Q99424|ACOX2_HUMAN Peroxisomal acyl-coenzyme A oxidase 2 OS=Homo sapiens OX=9606 GN=ACOX2 PE=1 SV=1 && PF14749:Acyl-coenzyme A oxidase N-terminal|PF22924:Acyl-CoA oxidase, C-alpha1 domain|PF01756:Acyl-CoA oxidase	0.99991
PHETA2	PH domain containing endocytic trafficking adaptor 2%2C transcript variant X3 && sp|Q14B98|SESQ2_MOUSE Sesquipedalian-2 OS=Mus musculus OX=10090 GN=Pheta2 PE=1 SV=1 && -	0.99991
LOC142087913	- && - && -	0.99991
RASGRP1	RAS guanyl releasing protein 1 && sp|O95267|GRP1_HUMAN RAS guanyl-releasing protein 1 OS=Homo sapiens OX=9606 GN=RASGRP1 PE=1 SV=2 && PF00130:Phorbol esters/diacylglycerol binding domain (C1 domain)|PF00617:RasGEF domain	0.99991
LOC142076339	scavenger receptor cysteine-rich domain-containing protein SCART1-like && sp|Q4G0T1|SRCRM_HUMAN Scavenger receptor cysteine-rich domain-containing protein SCART1 OS=Homo sapiens OX=9606 GN=SCART1 PE=1 SV=2 && PF00530:Scavenger receptor cysteine-rich domain	0.99991
LOC142074145	uncharacterized LOC142074145%2C transcript variant X1 && - && -	0.99991
TMEM52	transmembrane protein 52%2C transcript variant X1 && sp|Q9D702|TMM52_MOUSE Transmembrane protein 52 OS=Mus musculus OX=10090 GN=Tmem52 PE=2 SV=1 && -	0.99991
LARP6	La ribonucleoprotein 6%2C translational regulator && sp|Q8BN59|LARP6_MOUSE La-related protein 6 OS=Mus musculus OX=10090 GN=Larp6 PE=1 SV=1 && PF05383:La domain	0.99991
UBTF	upstream binding transcription factor%2C transcript variant X3 && sp|P17480|UBF1_HUMAN Nucleolar transcription factor 1 OS=Homo sapiens OX=9606 GN=UBTF PE=1 SV=1 && -	0.99991
LOC142076114	small nucleolar RNA SNORD58 && - && -	0.99991
LOC142083135	uncharacterized LOC142083135 && - && -	0.99991
CLIP4	CAP-Gly domain containing linker protein family member 4%2C transcript variant X1 && sp|Q8N3C7|CLIP4_HUMAN CAP-Gly domain-containing linker protein 4 OS=Homo sapiens OX=9606 GN=CLIP4 PE=1 SV=1 && PF01302:CAP-Gly domain	0.99991
LOC142074169	zinc finger protein RFP-like && sp|P14373|TRI27_HUMAN Zinc finger protein RFP OS=Homo sapiens OX=9606 GN=TRIM27 PE=1 SV=1 && PF00622:SPRY domain|PF15227:zinc finger of C3HC4-type, RING|PF00643:B-box zinc finger|PF13765:SPRY-associated domain	0.99991
DDT	D-dopachrome tautomerase && sp|Q5ZMG0|DOPD_CHICK D-dopachrome decarboxylase OS=Gallus gallus OX=9031 GN=DDT PE=3 SV=1 && PF01187:Macrophage migration inhibitory factor (MIF)	0.99991
TEKT5	tektin 5 && sp|Q96M29|TEKT5_HUMAN Tektin-5 OS=Homo sapiens OX=9606 GN=TEKT5 PE=1 SV=1 && PF03148:Tektin family	0.99991
PIK3C2B	phosphatidylinositol-4-phosphate 3-kinase catalytic subunit type 2 beta && sp|O00750|P3C2B_HUMAN Phosphatidylinositol 4-phosphate 3-kinase C2 domain-containing subunit beta OS=Homo sapiens OX=9606 GN=PIK3C2B PE=1 SV=2 && PF00794:PI3-kinase family, ras-binding domain|PF00787:PX domain|PF00168:C2 domain|PF00613:Phosphoinositide 3-kinase family, accessory domain (PIK domain)|PF00454:Phosphatidylinos…	0.99991
LOC142077258	- && - && -	0.99991
ARID5A	AT-rich interaction domain 5A && sp|Q3U108|ARI5A_MOUSE AT-rich interactive domain-containing protein 5A OS=Mus musculus OX=10090 GN=Arid5a PE=1 SV=1 && PF01388:ARID/BRIGHT DNA binding domain	0.99991
ITGA3	integrin subunit alpha 3 && sp|P17852|ITA3_CRIGR Integrin alpha-3 OS=Cricetulus griseus OX=10029 GN=ITGA3 PE=1 SV=3 && -	0.99991
FAM151B	family with sequence similarity 151 member B && sp|Q6UXP7|F151B_HUMAN Protein FAM151B OS=Homo sapiens OX=9606 GN=FAM151B PE=1 SV=2 && PF10223:Menorin	0.99991
USP28	ubiquitin specific peptidase 28%2C transcript variant X8 && sp|Q5ZID5|UBP28_CHICK Ubiquitin carboxyl-terminal hydrolase 28 OS=Gallus gallus OX=9031 GN=USP28 PE=2 SV=1 && PF21909:Ubiquitin-specific protease UIM domain|PF00443:Ubiquitin carboxyl-terminal hydrolase	0.99991
FIGNL1	fidgetin like 1 && sp|Q6PIW4|FIGL1_HUMAN Fidgetin-like protein 1 OS=Homo sapiens OX=9606 GN=FIGNL1 PE=1 SV=2 && PF00004:ATPase family associated with various cellular activities (AAA)	0.99991
GPR137C	G protein-coupled receptor 137C && sp|Q8N3F9|G137C_HUMAN Integral membrane protein GPR137C OS=Homo sapiens OX=9606 GN=GPR137C PE=1 SV=2 && -	0.99991
CENPS	centromere protein S%2C transcript variant X2 && sp|E1BSW7|CENPS_CHICK Centromere protein S OS=Gallus gallus OX=9031 GN=CENPS PE=1 SV=2 && PF15630:CENP-S protein	0.99991
PLLP	plasmolipin && sp|A6H7B0|PLLP_BOVIN Plasmolipin OS=Bos taurus OX=9913 GN=PLLP PE=2 SV=1 && PF01284:Membrane-associating domain	0.99991
TMEM9	transmembrane protein 9 && sp|Q9P0T7|TMEM9_HUMAN Proton-transporting V-type ATPase complex assembly regulator TMEM9 OS=Homo sapiens OX=9606 GN=TMEM9 PE=1 SV=1 && PF05434:TMEM9	0.99991
LOC142075699	ubiquitin-associated protein 2-like%2C transcript variant X1 && sp|Q5T6F2|UBAP2_HUMAN Ubiquitin-associated protein 2 OS=Homo sapiens OX=9606 GN=UBAP2 PE=1 SV=1 && -	0.99991
LOC142090821	uncharacterized LOC142090821 && - && -	0.99991
SPI1	Spi-1 proto-oncogene && sp|Q6PKU1|SPI1_PIG Transcription factor PU.1 OS=Sus scrofa OX=9823 GN=SPI1 PE=2 SV=1 && PF00178:Ets-domain	0.99991
LOC142077191	18S ribosomal RNA && - && -	0.99991
CARD8	caspase recruitment domain family member 8%2C transcript variant X1 && sp|Q9C000|NLRP1_HUMAN NACHT, LRR and PYD domains-containing protein 1 OS=Homo sapiens OX=9606 GN=NLRP1 PE=1 SV=1 && PF13553:Function to find|PF00619:Caspase recruitment domain|PF23679:UPA-FIIND domain	0.99991
RUFY4	RUN and FYVE domain containing 4 && sp|Q6ZNE9|RUFY4_HUMAN RUN and FYVE domain-containing protein 4 OS=Homo sapiens OX=9606 GN=RUFY4 PE=1 SV=2 && PF02759:RUN domain	0.99991
KCNK13	potassium two pore domain channel subfamily K member 13 && sp|Q9HB14|KCNKD_HUMAN Potassium channel subfamily K member 13 OS=Homo sapiens OX=9606 GN=KCNK13 PE=1 SV=2 && PF07885:Ion channel	0.99991
MPHOSPH6	M-phase phosphoprotein 6 && sp|Q9D1Q1|MPH6_MOUSE M-phase phosphoprotein 6 OS=Mus musculus OX=10090 GN=Mphosph6 PE=1 SV=1 && PF10175:M-phase phosphoprotein 6	0.99991
RASL11A	RAS like family 11 member A && sp|Q6IMA3|RSLBA_RAT Ras-like protein family member 11A OS=Rattus norvegicus OX=10116 GN=Rasl11a PE=2 SV=2 && PF00071:Ras family	0.99991
SGCA	sarcoglycan alpha%2C transcript variant X1 && sp|Q16586|SGCA_HUMAN Alpha-sarcoglycan OS=Homo sapiens OX=9606 GN=SGCA PE=1 SV=1 && PF05510:Sarcoglycan alpha/epsilon N-terminal domain|PF20989:Sarcoglycan alpha/epsilon second domain	0.99991
SREBF2	sterol regulatory element binding transcription factor 2%2C transcript variant X2 && sp|Q3T1I5|SRBP2_RAT Sterol regulatory element-binding protein 2 OS=Rattus norvegicus OX=10116 GN=Srebf2 PE=2 SV=1 && PF00010:Helix-loop-helix DNA-binding domain	0.99991
SHOX2	SHOX homeobox 2 && sp|O60902|SHOX2_HUMAN Short stature homeobox protein 2 OS=Homo sapiens OX=9606 GN=SHOX2 PE=1 SV=4 && PF00046:Homeodomain	0.99991
FREM3	FRAS1 related extracellular matrix 3 && sp|Q5SZK8|FREM2_HUMAN FRAS1-related extracellular matrix protein 2 OS=Homo sapiens OX=9606 GN=FREM2 PE=1 SV=3 && PF19309:Frem protein N-terminal domain|PF16184:Cadherin-like|PF03160:Calx-beta domain	0.99991
LOC142088294	C->U-editing enzyme APOBEC-1-like%2C transcript variant X1 && sp|P47855|ABEC1_RABIT C->U-editing enzyme APOBEC-1 OS=Oryctolagus cuniculus OX=9986 GN=APOBEC1 PE=1 SV=1 && PF18774:APOBEC4-like -AID/APOBEC-deaminase	0.99991
LOC142085541	uncharacterized LOC142085541%2C transcript variant X3 && - && -	0.99991
LSS	lanosterol synthase%2C transcript variant X1 && sp|P48450|LSS_RAT Lanosterol synthase OS=Rattus norvegicus OX=10116 GN=Lss PE=1 SV=2 && PF13243:Squalene-hopene cyclase C-terminal domain|PF13249:Squalene-hopene cyclase N-terminal domain	0.99991
LOC142089558	CMP-N-acetylneuraminate-beta-galactosamide-alpha-2%2C3-sialyltransferase 2-like && sp|Q11205|SIA4B_RAT CMP-N-acetylneuraminate-beta-galactosamide-alpha-2,3-sialyltransferase 2 OS=Rattus norvegicus OX=10116 GN=St3gal2 PE=1 SV=1 && -	0.99991
LOC142075639	interleukin-1 receptor-like 2 && sp|Q9ERS7|ILRL2_MOUSE Interleukin-1 receptor-like 2 OS=Mus musculus OX=10090 GN=Il1rl2 PE=1 SV=1 && PF01582:TIR domain	0.99991
C12H19orf12	chromosome 12 C19orf12 homolog%2C transcript variant X1 && sp|Q08DM5|CS012_BOVIN Protein C19orf12 homolog OS=Bos taurus OX=9913 PE=2 SV=1 && PF20721:C19orf12-like protein	0.99991
GRK5	G protein-coupled receptor kinase 5 && sp|P34947|GRK5_HUMAN G protein-coupled receptor kinase 5 OS=Homo sapiens OX=9606 GN=GRK5 PE=1 SV=1 && -	0.99991
LOC142088437	proto-oncogene Mas-like && sp|Q6L786|MRGRD_MACFA Mas-related G-protein coupled receptor member D OS=Macaca fascicularis OX=9541 GN=MRGPRD PE=2 SV=1 && PF00001:7 transmembrane receptor (rhodopsin family)	0.99991
LOC142093350	uncharacterized LOC142093350 && - && -	0.99991
GPD2	glycerol-3-phosphate dehydrogenase 2%2C transcript variant X4 && sp|Q4R755|GPDM_MACFA Glycerol-3-phosphate dehydrogenase, mitochondrial OS=Macaca fascicularis OX=9541 GN=GPD2 PE=2 SV=1 && -	0.99991
POLE	DNA polymerase epsilon%2C catalytic subunit && sp|Q07864|DPOE1_HUMAN DNA polymerase epsilon catalytic subunit A OS=Homo sapiens OX=9606 GN=POLE PE=1 SV=5 && PF03104:DNA polymerase family B, exonuclease domain|PF23250:Zinc finger domain of DNA polymerase-epsilon|PF22912:Zinc finger domain of DNA polymerase-epsilon|PF22634:DNA polymerase epsilon catalytic subunit A, thumb domain|PF08490:Domain of u…	0.99991
GAA	alpha glucosidase && sp|P10253|LYAG_HUMAN Lysosomal alpha-glucosidase OS=Homo sapiens OX=9606 GN=GAA PE=1 SV=4 && PF01055:Glycosyl hydrolases family 31 TIM-barrel domain|PF00088:Trefoil (P-type) domain|PF13802:Glycosyl hydrolase 31 N-terminal galactose mutarotase-like domain|PF21365:Glycosyl hydrolase family 31 C-terminal domain	0.99991
LOC142074109	carnitine O-acetyltransferase-like && sp|Q704S8|CACP_RAT Carnitine O-acetyltransferase OS=Rattus norvegicus OX=10116 GN=Crat PE=1 SV=1 && PF00755:Choline/Carnitine o-acyltransferase	0.99991
RIPK2	receptor interacting serine/threonine kinase 2 && sp|Q3SZJ2|RIPK2_BOVIN Receptor-interacting serine/threonine-protein kinase 2 OS=Bos taurus OX=9913 GN=RIPK2 PE=2 SV=1 && PF07714:Protein tyrosine and serine/threonine kinase|PF00619:Caspase recruitment domain	0.99991
B3GNT4	UDP-GlcNAc:betaGal beta-1%2C3-N-acetylglucosaminyltransferase 4%2C transcript variant X1 && sp|Q9C0J1|B3GN4_HUMAN N-acetyllactosaminide beta-1,3-N-acetylglucosaminyltransferase 4 OS=Homo sapiens OX=9606 GN=B3GNT4 PE=1 SV=1 && PF01762:Galactosyltransferase	0.99991
DMXL2	Dmx like 2%2C transcript variant X3 && sp|Q8TDJ6|DMXL2_HUMAN DmX-like protein 2 OS=Homo sapiens OX=9606 GN=DMXL2 PE=1 SV=2 && PF12234:RAVE protein 1 C terminal	0.99991
LOC142090348	E1A-binding protein p400-like%2C transcript variant X2 && sp|Q96L91|EP400_HUMAN E1A-binding protein p400 OS=Homo sapiens OX=9606 GN=EP400 PE=1 SV=4 && PF07529:HSA domain|PF00176:SNF2-related domain	0.99991
GPR61	G protein-coupled receptor 61 && sp|Q9BZJ8|GPR61_HUMAN G-protein coupled receptor 61 OS=Homo sapiens OX=9606 GN=GPR61 PE=1 SV=2 && PF00001:7 transmembrane receptor (rhodopsin family)	0.99991
LOC142094158	protein S100-A4-like && sp|P26447|S10A4_HUMAN Protein S100-A4 OS=Homo sapiens OX=9606 GN=S100A4 PE=1 SV=1 && PF01023:S-100/ICaBP type calcium binding domain	0.99991
SMCO4	single-pass membrane protein with coiled-coil domains 4 && - && -	0.99991
LOC142080842	uncharacterized LOC142080842%2C transcript variant X2 && - && -	0.99991
EMC7	ER membrane protein complex subunit 7 && sp|Q9EP72|EMC7_MOUSE Endoplasmic reticulum membrane protein complex subunit 7 OS=Mus musculus OX=10090 GN=Emc7 PE=1 SV=1 && PF09430:ER membrane protein complex subunit 7, beta-sandwich domain	0.99991
UXS1	UDP-glucuronate decarboxylase 1%2C transcript variant X1 && sp|Q91XL3|UXS1_MOUSE UDP-glucuronic acid decarboxylase 1 OS=Mus musculus OX=10090 GN=Uxs1 PE=1 SV=1 && PF16363:GDP-mannose 4,6 dehydratase|PF11803:UDP-glucuronate decarboxylase N-terminal	0.99991
LOC142093485	uncharacterized LOC142093485 && - && -	0.99991
LOC142087007	leukotriene B4 receptor 1-like && sp|Q8K087|CML2_MOUSE Chemerin-like receptor 2 OS=Mus musculus OX=10090 GN=Cmklr2 PE=2 SV=1 && PF00001:7 transmembrane receptor (rhodopsin family)	0.99991
LOC142076985	18S ribosomal RNA && - && -	0.99991
TPK1	thiamin pyrophosphokinase 1%2C transcript variant X2 && sp|Q9H3S4|TPK1_HUMAN Thiamine pyrophosphokinase 1 OS=Homo sapiens OX=9606 GN=TPK1 PE=1 SV=1 && PF04265:Thiamin pyrophosphokinase, vitamin B1 binding domain|PF04263:Thiamin pyrophosphokinase, catalytic domain	0.99991
LOC142088526	uncharacterized LOC142088526 && - && -	0.99991
PDK4	pyruvate dehydrogenase kinase 4 && sp|Q1KMR4|PDK4_RHIFE [Pyruvate dehydrogenase (acetyl-transferring)] kinase isozyme 4, mitochondrial OS=Rhinolophus ferrumequinum OX=59479 GN=PDK4 PE=2 SV=1 && PF10436:Mitochondrial branched-chain alpha-ketoacid dehydrogenase kinase|PF02518:Histidine kinase-, DNA gyrase B-, and HSP90-like ATPase	0.99991
FA2H	fatty acid 2-hydroxylase && sp|Q4R4P4|FA2H_MACFA Fatty acid 2-hydroxylase OS=Macaca fascicularis OX=9541 GN=FA2H PE=2 SV=1 && PF04116:Fatty acid hydroxylase|PF00173:Cytochrome b5-like Heme/Steroid binding domain	0.99991
STARD8	StAR related lipid transfer domain containing 8%2C transcript variant X2 && sp|Q92502|STAR8_HUMAN StAR-related lipid transfer protein 8 OS=Homo sapiens OX=9606 GN=STARD8 PE=1 SV=2 && -	0.99991
RNASEL	ribonuclease L && sp|Q05823|RN5A_HUMAN 2-5A-dependent ribonuclease OS=Homo sapiens OX=9606 GN=RNASEL PE=1 SV=2 && PF00069:Protein kinase domain|PF12796:Ankyrin repeats (3 copies)|PF06479:Ribonuclease 2-5A	0.99991
LOC142085212	coagulation factor XIII B chain-like && sp|P05160|F13B_HUMAN Coagulation factor XIII B chain OS=Homo sapiens OX=9606 GN=F13B PE=1 SV=3 && PF00084:Sushi repeat (SCR repeat)	0.99991
LOC142074320	uncharacterized LOC142074320%2C transcript variant X1 && sp|P07229|FRI1_AQUCT Ferritin, higher subunit OS=Aquarana catesbeiana OX=8400 PE=1 SV=3 && PF00452:Apoptosis regulator proteins, Bcl-2 family|PF00210:Ferritin-like domain	0.99991
TRMT2B	tRNA methyltransferase 2B%2C transcript variant X2 && sp|Q96GJ1|TRM2B_HUMAN tRNA (uracil-5-)-methyltransferase homolog B OS=Homo sapiens OX=9606 GN=TRMT2B PE=1 SV=1 && -	0.99991
ZBTB39	zinc finger and BTB domain containing 39 && sp|O15060|ZBT39_HUMAN Zinc finger and BTB domain-containing protein 39 OS=Homo sapiens OX=9606 GN=ZBTB39 PE=1 SV=1 && -	0.99991
LOC142093190	polymeric immunoglobulin receptor-like && sp|Q6TYI6|TREM1_PIG Triggering receptor expressed on myeloid cells 1 OS=Sus scrofa OX=9823 GN=TREM1 PE=2 SV=1 && PF07686:Immunoglobulin V-set domain	0.99991
LOC142077580	small ribosomal subunit protein bS18m-like%2C transcript variant X1 && sp|Q9Y3D5|RT18C_HUMAN Small ribosomal subunit protein bS18m OS=Homo sapiens OX=9606 GN=MRPS18C PE=1 SV=1 && PF01084:Ribosomal protein S18	0.99991
LOC142076915	18S ribosomal RNA && - && -	0.99991
TNNC2	troponin C2%2C fast skeletal type && sp|P02588|TNNC2_CHICK Troponin C, skeletal muscle OS=Gallus gallus OX=9031 GN=TNNC2 PE=1 SV=3 && PF13499:EF-hand domain pair	0.99991
RCSD1	RCSD domain containing 1%2C transcript variant X4 && sp|Q6JBY9|CPZIP_HUMAN CapZ-interacting protein OS=Homo sapiens OX=9606 GN=RCSD1 PE=1 SV=1 && -	0.99991
LOC142090275	glutathione S-transferase theta-1 && sp|P20135|GSTT1_CHICK Glutathione S-transferase theta-1 OS=Gallus gallus OX=9031 GN=GSTT1 PE=1 SV=3 && -	0.99991
PPIG	peptidylprolyl isomerase G%2C transcript variant X2 && sp|Q13427|PPIG_HUMAN Peptidyl-prolyl cis-trans isomerase G OS=Homo sapiens OX=9606 GN=PPIG PE=1 SV=2 && PF00160:Cyclophilin type peptidyl-prolyl cis-trans isomerase/CLD	0.99991
PPM1J	protein phosphatase%2C Mg2+/Mn2+ dependent 1J && sp|Q5JR12|PPM1J_HUMAN Protein phosphatase 1J OS=Homo sapiens OX=9606 GN=PPM1J PE=1 SV=1 && -	0.99991
ZBED1	zinc finger BED-type containing 1%2C transcript variant X1 && sp|O96006|ZBED1_HUMAN E3 SUMO-protein ligase ZBED1 OS=Homo sapiens OX=9606 GN=ZBED1 PE=1 SV=1 && PF02892:BED zinc finger|PF05699:hAT family C-terminal dimerisation region	0.99991
LOC142087548	V-set and immunoglobulin domain-containing protein 4-like && - && -	0.99991
CYS1	cystin 1 && - && -	0.99991
HDAC7	histone deacetylase 7%2C transcript variant X1 && sp|Q8WUI4|HDAC7_HUMAN Histone deacetylase 7 OS=Homo sapiens OX=9606 GN=HDAC7 PE=1 SV=2 && PF00850:Histone deacetylase domain	0.99991
FCHO1	FCH and mu domain containing endocytic adaptor 1 && sp|O14526|FCHO1_HUMAN F-BAR domain only protein 1 OS=Homo sapiens OX=9606 GN=FCHO1 PE=1 SV=2 && PF10291:Muniscin C-terminal mu homology domain|PF22699:GEM-interacting protein-like, FCH domain	0.99991
LOC142091666	olfactory receptor 6X1-like && sp|Q8NH79|OR6X1_HUMAN Olfactory receptor 6X1 OS=Homo sapiens OX=9606 GN=OR6X1 PE=2 SV=1 && PF13853:Olfactory receptor	0.99991
CMPK2	cytidine/uridine monophosphate kinase 2 && sp|Q5EBM0|CMPK2_HUMAN UMP-CMP kinase 2, mitochondrial OS=Homo sapiens OX=9606 GN=CMPK2 PE=1 SV=3 && PF02223:Thymidylate kinase	0.99991
LOC142086040	uncharacterized LOC142086040 && - && -	0.99991
DUSP4	dual specificity phosphatase 4 && sp|Q9PW71|DUS4_CHICK Dual specificity protein phosphatase 4 OS=Gallus gallus OX=9031 GN=DUSP4 PE=2 SV=1 && PF00782:Dual specificity phosphatase, catalytic domain	0.99991
SLC35D3	solute carrier family 35 member D3 && sp|Q5M8T2|S35D3_HUMAN Solute carrier family 35 member D3 OS=Homo sapiens OX=9606 GN=SLC35D3 PE=1 SV=1 && -	0.99991
LOC142083375	uncharacterized LOC142083375%2C transcript variant X1 && - && -	0.99991
LOC142093659	interleukin-1 receptor antagonist protein-like%2C transcript variant X1 && sp|Q9WVG1|IL1B_CAVPO Interleukin-1 beta OS=Cavia porcellus OX=10141 GN=IL1B PE=2 SV=1 && PF00340:Interleukin-1 / 18	0.99991
CFI	complement factor I && sp|P05156|CFAI_HUMAN Complement factor I OS=Homo sapiens OX=9606 GN=CFI PE=1 SV=2 && PF21286:Complement factor I, FIMAC N-terminal domain|PF00089:Trypsin|PF00530:Scavenger receptor cysteine-rich domain|PF21287:Complement factor I, KAZAL domain	0.99991
AHCY	adenosylhomocysteinase%2C transcript variant X1 && sp|P51893|SAHHA_XENLA Adenosylhomocysteinase A OS=Xenopus laevis OX=8355 GN=ahcy-a PE=2 SV=1 && PF00670:S-adenosyl-L-homocysteine hydrolase, NAD binding domain|PF05221:S-adenosyl-L-homocysteine hydrolase	0.99991
MRPS25	mitochondrial ribosomal protein S25 && sp|P82663|RT25_HUMAN Small ribosomal subunit protein mS25 OS=Homo sapiens OX=9606 GN=MRPS25 PE=1 SV=1 && PF05047:Mitochondrial ribosomal protein L51 / S25 / CI-B8 domain	0.99991
YBEY	ybeY metalloendoribonuclease && sp|Q9Y2G5|OFUT2_HUMAN GDP-fucose protein O-fucosyltransferase 2 OS=Homo sapiens OX=9606 GN=POFUT2 PE=1 SV=3 && PF10250:GDP-fucose protein O-fucosyltransferase	0.99991
PID1	phosphotyrosine interaction domain containing 1%2C transcript variant X2 && sp|Q7Z2X4|PCLI1_HUMAN PTB-containing, cubilin and LRP1-interacting protein OS=Homo sapiens OX=9606 GN=PID1 PE=1 SV=1 && PF14719:Phosphotyrosine interaction domain (PTB/PID)	0.99991
PLPPR1	phospholipid phosphatase related 1 && sp|Q8TBJ4|PLPR1_HUMAN Phospholipid phosphatase-related protein type 1 OS=Homo sapiens OX=9606 GN=PLPPR1 PE=1 SV=1 && PF01569:PAP2 superfamily	0.99991
ADD2	adducin 2%2C transcript variant X1 && sp|Q05764|ADDB_RAT Beta-adducin OS=Rattus norvegicus OX=10116 GN=Add2 PE=1 SV=4 && PF00596:Class II Aldolase and Adducin N-terminal domain	0.99991
COMMD7	COMM domain containing 7%2C transcript variant X2 && sp|Q3MHX1|COMD7_BOVIN COMM domain-containing protein 7 OS=Bos taurus OX=9913 GN=COMMD7 PE=2 SV=1 && PF21672:COMMD2-7/10, HN domain|PF07258:COMM domain	0.99991
HSD11B2	hydroxysteroid 11-beta dehydrogenase 2 && sp|P50233|DHI2_RAT 11-beta-hydroxysteroid dehydrogenase type 2 OS=Rattus norvegicus OX=10116 GN=Hsd11b2 PE=1 SV=1 && -	0.99991
OTOGL	otogelin like && sp|Q3ZCN5|OTOGL_HUMAN Otogelin-like protein OS=Homo sapiens OX=9606 GN=OTOGL PE=1 SV=6 && PF00094:von Willebrand factor type D domain|PF08742:C8 domain	0.99991
TMEM177	transmembrane protein 177%2C transcript variant X1 && sp|Q66IS8|TM177_XENLA Transmembrane protein 177 OS=Xenopus laevis OX=8355 GN=tmem177 PE=2 SV=2 && -	0.99991
LOC142085990	uncharacterized LOC142085990 && - && -	0.99991
CSF1R	colony stimulating factor 1 receptor && sp|P13369|CSF1R_FELCA Macrophage colony-stimulating factor 1 receptor OS=Felis catus OX=9685 GN=CSF1R PE=2 SV=1 && PF07679:Immunoglobulin I-set domain|PF07714:Protein tyrosine and serine/threonine kinase	0.99991
RELN	reelin && sp|P78509|RELN_HUMAN Reelin OS=Homo sapiens OX=9606 GN=RELN PE=1 SV=3 && PF21471:Reelin subrepeat B	0.99991
BCAP29	B cell receptor associated protein 29%2C transcript variant X2 && sp|Q9UHQ4|BAP29_HUMAN B-cell receptor-associated protein 29 OS=Homo sapiens OX=9606 GN=BCAP29 PE=1 SV=2 && PF05529:Bap31/Bap29 transmembrane region|PF18035:Bap31/Bap29 cytoplasmic coiled-coil domain	0.99991
NPTX2	neuronal pentraxin 2 && sp|O70340|NPTX2_MOUSE Neuronal pentraxin-2 OS=Mus musculus OX=10090 GN=Nptx2 PE=2 SV=1 && PF00354:Pentaxin family	0.99991
CAMK4	calcium/calmodulin dependent protein kinase IV && sp|P13234|KCC4_RAT Calcium/calmodulin-dependent protein kinase type IV OS=Rattus norvegicus OX=10116 GN=Camk4 PE=1 SV=3 && PF00069:Protein kinase domain	0.99991
SUCLG2	succinate-CoA ligase GDP-forming subunit beta && sp|Q9YI36|SUCB2_COLLI Succinate--CoA ligase [GDP-forming] subunit beta, mitochondrial (Fragment) OS=Columba livia OX=8932 GN=SUCLG2 PE=1 SV=1 && PF08442:ATP-grasp domain|PF00549:CoA-ligase	0.99991
ACTA1	actin alpha 1%2C skeletal muscle && sp|P68138|ACTS_BOVIN Actin, alpha skeletal muscle OS=Bos taurus OX=9913 GN=ACTA1 PE=1 SV=1 && PF00022:Actin	0.99991
VAT1L	vesicle amine transport 1 like && sp|Q80TB8|VAT1L_MOUSE Synaptic vesicle membrane protein VAT-1 homolog-like OS=Mus musculus OX=10090 GN=Vat1l PE=1 SV=2 && PF08240:Alcohol dehydrogenase GroES-like domain|PF13602:Zinc-binding dehydrogenase	0.99991
IRF7	interferon regulatory factor 7%2C transcript variant X1 && sp|Q90643|IRF3_CHICK Interferon regulatory factor 3 OS=Gallus gallus OX=9031 GN=IRF3 PE=2 SV=1 && PF00605:Interferon regulatory factor transcription factor|PF10401:Interferon-regulatory factor 3	0.99991
LOC142088594	uncharacterized LOC142088594 && - && -	0.99991
SNX1	sorting nexin 1%2C transcript variant X1 && sp|Q05B62|SNX1_BOVIN Sorting nexin-1 OS=Bos taurus OX=9913 GN=SNX1 PE=2 SV=1 && PF09325:Vps5 C terminal like|PF03700:Sorting nexin, N-terminal domain|PF00787:PX domain	0.99991
DNAJC6	DnaJ heat shock protein family (Hsp40) member C6%2C transcript variant X8 && sp|Q27974|AUXI_BOVIN Auxilin OS=Bos taurus OX=9913 GN=DNAJC6 PE=1 SV=1 && PF10409:C2 domain of PTEN tumour-suppressor protein	0.99991
NABP1	nucleic acid binding protein 1 && sp|Q96AH0|SOSB2_HUMAN SOSS complex subunit B2 OS=Homo sapiens OX=9606 GN=NABP1 PE=1 SV=1 && -	0.99991
GRIA2	glutamate ionotropic receptor AMPA type subunit 2%2C transcript variant X3 && sp|Q5R4M0|GRIA2_PONAB Glutamate receptor 2 OS=Pongo abelii OX=9601 GN=GRIA2 PE=2 SV=1 && PF01094:Receptor family ligand binding region|PF10613:Ligated ion channel L-glutamate- and glycine-binding site|PF00060:Ligand-gated ion channel	0.99991
LOC142074603	protein-glutamine gamma-glutamyltransferase K-like && sp|P22758|TGM1_RABIT Protein-glutamine gamma-glutamyltransferase K OS=Oryctolagus cuniculus OX=9986 GN=TGM1 PE=2 SV=2 && PF00927:Transglutaminase family, C-terminal ig like domain|PF00868:Transglutaminase family|PF01841:Transglutaminase-like superfamily	0.99991
TIFA	TRAF interacting protein with forkhead associated domain && sp|Q96CG3|TIFA_HUMAN TRAF-interacting protein with FHA domain-containing protein A OS=Homo sapiens OX=9606 GN=TIFA PE=1 SV=1 && -	0.99991
CRYAB	crystallin alpha B && sp|Q05557|CRYAB_ANAPL Alpha-crystallin B chain OS=Anas platyrhynchos OX=8839 GN=CRYAB PE=2 SV=1 && PF00011:Hsp20/alpha crystallin family|PF00525:Alpha crystallin A chain, N terminal	0.99991
IL4R	interleukin 4 receptor%2C transcript variant X1 && sp|P24394|IL4RA_HUMAN Interleukin-4 receptor subunit alpha OS=Homo sapiens OX=9606 GN=IL4R PE=1 SV=1 && -	0.99991
LOC142087697	uncharacterized LOC142087697 && sp|Q9JLG9|AIPL1_RAT Aryl-hydrocarbon-interacting protein-like 1 OS=Rattus norvegicus OX=10116 GN=Aipl1 PE=2 SV=1 && PF23322:AH receptor-interacting protein, N-terminal FKBP-type PPIase	0.99991
LOC142075744	uncharacterized LOC142075744 && - && -	0.99991
LOC142078816	histamine H3 receptor-like && sp|Q9JI35|HRH3_CAVPO Histamine H3 receptor OS=Cavia porcellus OX=10141 GN=HRH3 PE=2 SV=2 && PF00001:7 transmembrane receptor (rhodopsin family)	0.99991
BPHL	biphenyl hydrolase like && sp|Q86WA6|BPHL_HUMAN Valacyclovir hydrolase OS=Homo sapiens OX=9606 GN=BPHL PE=1 SV=1 && PF00561:alpha/beta hydrolase fold	0.99991
LOC142088824	uncharacterized LOC142088824%2C transcript variant X6 && - && -	0.99991
CDKN3	cyclin dependent kinase inhibitor 3 && sp|Q9MYN5|CDKN3_PIG Cyclin-dependent kinase inhibitor 3 OS=Sus scrofa OX=9823 GN=CDKN3 PE=2 SV=1 && PF05706:Cyclin-dependent kinase inhibitor 3 (CDKN3)	0.99991
LOC142093313	uncharacterized LOC142093313 && - && -	0.99991
AOPEP	aminopeptidase O (putative)%2C transcript variant X7 && sp|Q8N6M6|AMPO_HUMAN Aminopeptidase O OS=Homo sapiens OX=9606 GN=AOPEP PE=1 SV=2 && PF01433:Peptidase family M1 domain	0.99991
TCAF2	TRPM8 channel associated factor 2%2C transcript variant X1 && sp|A6QLU7|TCAF2_BOVIN TRPM8 channel-associated factor 2 OS=Bos taurus OX=9913 GN=TCAF2 PE=2 SV=1 && PF17291:N-terminal domain of M60-like peptidases|PF13402:Peptidase M60, enhancin and enhancin-like	0.99991
PNRC1	proline rich nuclear receptor coactivator 1 && sp|Q12796|PNRC1_HUMAN Proline-rich nuclear receptor coactivator 1 OS=Homo sapiens OX=9606 GN=PNRC1 PE=1 SV=1 && -	0.99991
TMEM35A	transmembrane protein 35A && sp|Q53FP2|NACHO_HUMAN Novel acetylcholine receptor chaperone OS=Homo sapiens OX=9606 GN=TMEM35A PE=1 SV=2 && -	0.99991
CFAP45	cilia and flagella associated protein 45 && sp|Q9UL16|CFA45_HUMAN Cilia- and flagella-associated protein 45 OS=Homo sapiens OX=9606 GN=CFAP45 PE=1 SV=2 && PF13868:Trichohyalin-plectin-homology domain	0.99991
SFRP5	secreted frizzled related protein 5 && sp|Q9XSC1|SFRP5_BOVIN Secreted frizzled-related protein 5 OS=Bos taurus OX=9913 GN=SFRP5 PE=2 SV=1 && -	0.99991
EMP1	epithelial membrane protein 1 && sp|P54848|EMP1_RAT Epithelial membrane protein 1 OS=Rattus norvegicus OX=10116 GN=Emp1 PE=2 SV=1 && PF00822:PMP-22/EMP/MP20/Claudin family	0.99991
RGSL1	regulator of G protein signaling like 1 && sp|A5PLK6|RGSL_HUMAN Regulator of G-protein signaling protein-like OS=Homo sapiens OX=9606 GN=RGSL1 PE=1 SV=1 && PF00615:Regulator of G protein signaling domain	0.99991
TMEM200B	transmembrane protein 200B && sp|Q69YZ2|T200B_HUMAN Transmembrane protein 200B OS=Homo sapiens OX=9606 GN=TMEM200B PE=1 SV=1 && PF10177:Uncharacterised conserved protein (DUF2371)	0.99991
FAM83A	family with sequence similarity 83 member A%2C transcript variant X1 && sp|Q66JF7|FA83A_XENTR Protein FAM83A OS=Xenopus tropicalis OX=8364 GN=fam83a PE=2 SV=1 && PF07894:Scaffolding anchor of CK1 domain	0.99991
LOC142074816	E3 ubiquitin-protein ligase ARK2C-like && sp|E9QAU8|ARK2C_MOUSE E3 ubiquitin-protein ligase ARK2C OS=Mus musculus OX=10090 GN=Ark2c PE=1 SV=1 && PF13639:Ring finger domain	0.99991
DSCAML1	DS cell adhesion molecule like 1 && sp|E1C8P7|DSCL1_CHICK Cell adhesion molecule DSCAML1 OS=Gallus gallus OX=9031 GN=DSCAML1 PE=1 SV=2 && PF25059:DSCAM/DSCAML C-terminal Ig-like domain|PF00041:Fibronectin type III domain|PF13927:Immunoglobulin domain|PF07679:Immunoglobulin I-set domain	0.99991
APOOL	apolipoprotein O like && sp|Q5ZK55|MIC27_CHICK MICOS complex subunit MIC27 OS=Gallus gallus OX=9031 GN=APOOL PE=2 SV=1 && PF09769:Apolipoprotein O	0.99991
HS6ST2	heparan sulfate 6-O-sulfotransferase 2 && sp|Q76LW2|H6ST2_CHICK Heparan-sulfate 6-O-sulfotransferase 2 OS=Gallus gallus OX=9031 GN=HS6ST2 PE=1 SV=1 && -	0.99991
LOC142089041	uncharacterized LOC142089041 && - && -	0.99991
DHRS12	dehydrogenase/reductase 12%2C transcript variant X1 && sp|A6QP05|DHR12_BOVIN Dehydrogenase/reductase SDR family member 12 OS=Bos taurus OX=9913 GN=DHRS12 PE=2 SV=1 && PF00106:short chain dehydrogenase	0.99991
LOC142084540	solute carrier family 2%2C facilitated glucose transporter member 5-like && sp|Q9NRM0|GTR9_HUMAN Solute carrier family 2, facilitated glucose transporter member 9 OS=Homo sapiens OX=9606 GN=SLC2A9 PE=1 SV=2 && PF00083:Sugar (and other) transporter	0.99991
MTRES1	mitochondrial transcription rescue factor 1%2C transcript variant X4 && sp|Q9CQF4|MRES1_MOUSE Mitochondrial transcription rescue factor 1 OS=Mus musculus OX=10090 GN=Mtres1 PE=1 SV=1 && -	0.99991
LOC142078429	protein-lysine methyltransferase METTL21E-like && sp|Q58DC7|MT21E_BOVIN Protein-lysine methyltransferase METTL21E OS=Bos taurus OX=9913 GN=METTL21E PE=2 SV=1 && PF10294:Lysine methyltransferase	0.99991
LOC142076890	- && - && -	0.99991
SCCPDH	saccharopine dehydrogenase (putative) && sp|Q8NBX0|SCPDL_HUMAN Saccharopine dehydrogenase-like oxidoreductase OS=Homo sapiens OX=9606 GN=SCCPDH PE=1 SV=1 && PF03435:Saccharopine dehydrogenase NADP binding domain	0.99991
LOC142083386	uncharacterized LOC142083386 && - && -	0.99991
MED7	mediator complex subunit 7%2C transcript variant X2 && sp|Q3T123|MED7_BOVIN Mediator of RNA polymerase II transcription subunit 7 OS=Bos taurus OX=9913 GN=MED7 PE=2 SV=1 && PF05983:MED7 protein	0.99991
INA	internexin neuronal intermediate filament protein alpha && sp|Q08DH7|AINX_BOVIN Alpha-internexin OS=Bos taurus OX=9913 GN=INA PE=2 SV=1 && -	0.99991
IHO1	interactor of HORMAD1 1 && sp|Q8IYA8|IHO1_HUMAN Interactor of HORMAD1 protein 1 OS=Homo sapiens OX=9606 GN=IHO1 PE=1 SV=2 && PF15771:Interactor of HORMAD1 protein 1	0.99991
ELN	elastin && sp|P07916|ELN_CHICK Elastin (Fragment) OS=Gallus gallus OX=9031 GN=ELN PE=1 SV=1 && -	0.99991
CFAP57	cilia and flagella associated protein 57 && sp|Q96MR6|CFA57_HUMAN Cilia- and flagella-associated protein 57 OS=Homo sapiens OX=9606 GN=CFAP57 PE=1 SV=3 && PF23414:Echinoderm microtubule-associated protein second beta-propeller	0.99991
LOC142075139	small nucleolar RNA SNORD58 && - && -	0.99991
C2H18orf63	chromosome 2 C18orf63 homolog && sp|Q68DL7|CR063_HUMAN Uncharacterized protein C18orf63 OS=Homo sapiens OX=9606 GN=C18orf63 PE=1 SV=2 && PF15813:Domain of unknown function (DUF4708)	0.99991
FAM136A	family with sequence similarity 136 member A%2C transcript variant X1 && sp|B0BN94|F136A_RAT Protein FAM136A OS=Rattus norvegicus OX=10116 GN=Fam136a PE=1 SV=1 && PF05811:Eukaryotic protein of unknown function (DUF842)	0.99991
MRPL49	mitochondrial ribosomal protein L49 && sp|Q13405|RM49_HUMAN Large ribosomal subunit protein mL49 OS=Homo sapiens OX=9606 GN=MRPL49 PE=1 SV=1 && PF05046:Mitochondrial large subunit ribosomal protein (Img2)	0.99991
LOC142077444	18S ribosomal RNA && - && -	0.99991
RPL5	ribosomal protein L5 && sp|P19949|RL5_RABIT Large ribosomal subunit protein uL18 OS=Oryctolagus cuniculus OX=9986 GN=RPL5 PE=1 SV=3 && PF14204:Ribosomal L18 C-terminal region|PF17144:Ribosomal large subunit proteins 60S L5, and 50S L18	0.99991
LOC142081120	uncharacterized LOC142081120%2C transcript variant X1 && - && -	0.99991
CD40LG	CD40 ligand && sp|Q9I8D8|CD40L_CHICK CD40 ligand OS=Gallus gallus OX=9031 GN=CD40LG PE=2 SV=2 && PF00229:TNF(Tumour Necrosis Factor) family	0.99991
NTNG2	netrin G2 && sp|Q96CW9|NTNG2_HUMAN Netrin-G2 OS=Homo sapiens OX=9606 GN=NTNG2 PE=1 SV=2 && PF00055:Laminin N-terminal (Domain VI)	0.99991
IMMP2L	inner mitochondrial membrane peptidase subunit 2%2C transcript variant X2 && sp|Q8BPT6|IMP2L_MOUSE Mitochondrial inner membrane protease subunit 2 OS=Mus musculus OX=10090 GN=Immp2l PE=1 SV=1 && PF10502:Signal peptidase, peptidase S26	0.99991
LOC142086716	uncharacterized LOC142086716 && - && -	0.99991
BLOC1S2	biogenesis of lysosomal organelles complex 1 subunit 2%2C transcript variant X4 && sp|Q32WR5|BL1S2_RAT Biogenesis of lysosome-related organelles complex-1 subunit 2 OS=Rattus norvegicus OX=10116 GN=Bloc1s2 PE=2 SV=1 && -	0.99991
CDO1	cysteine dioxygenase type 1%2C transcript variant X1 && sp|Q16878|CDO1_HUMAN Cysteine dioxygenase type 1 OS=Homo sapiens OX=9606 GN=CDO1 PE=1 SV=2 && PF05995:Cysteine dioxygenase type I	0.99991
LOC142081418	store-operated calcium entry regulator STIMATE-like && sp|Q86TL2|STIMA_HUMAN Store-operated calcium entry regulator STIMATE OS=Homo sapiens OX=9606 GN=STIMATE PE=1 SV=1 && PF12400:STIMATE family	0.99991
MACROH2A1	macroH2A.1 histone%2C transcript variant X1 && sp|O93327|H2AY_CHICK Core histone macro-H2A.1 OS=Gallus gallus OX=9031 GN=MACROH2A1 PE=1 SV=4 && PF16211:C-terminus of histone H2A|PF00125:Core histone H2A/H2B/H3/H4|PF01661:Macro domain	0.99991
DHRS9	dehydrogenase/reductase 9%2C transcript variant X1 && sp|Q9BPW9|DHRS9_HUMAN Dehydrogenase/reductase SDR family member 9 OS=Homo sapiens OX=9606 GN=DHRS9 PE=1 SV=1 && PF00106:short chain dehydrogenase	0.99991
CDH15	cadherin 15 && sp|P55291|CAD15_HUMAN Cadherin-15 OS=Homo sapiens OX=9606 GN=CDH15 PE=1 SV=1 && PF00028:Cadherin domain|PF01049:Cadherin, Y-type LIR-motif	0.99991
LOC142084192	neurotrypsin-like%2C transcript variant X8 && sp|Q5G270|NETR_GORGO Neurotrypsin OS=Gorilla gorilla gorilla OX=9595 GN=PRSS12 PE=3 SV=1 && -	0.99991
LOC142082914	uncharacterized LOC142082914%2C transcript variant X8 && - && -	0.99991
LOC142084933	uncharacterized LOC142084933 && - && -	0.99991
NTNG1	netrin G1%2C transcript variant X4 && sp|Q9Y2I2|NTNG1_HUMAN Netrin-G1 OS=Homo sapiens OX=9606 GN=NTNG1 PE=1 SV=3 && PF24973:Laminin/attractin EGF domain|PF00055:Laminin N-terminal (Domain VI)	0.99991
PRRX1	paired related homeobox 1%2C transcript variant X2 && sp|Q05437|PRRX1_CHICK Paired mesoderm homeobox protein 1 OS=Gallus gallus OX=9031 GN=PRRX1 PE=1 SV=2 && PF00046:Homeodomain	0.99991
PDC	phosducin && sp|P20942|PHOS_RAT Phosducin OS=Rattus norvegicus OX=10116 GN=Pdc PE=1 SV=1 && PF02114:Phosducin	0.99991
COPRS	coordinator of PRMT5 and differentiation stimulator && - && PF15340:Cooperator of PRMT5 family	0.99991
NUDT17	nudix hydrolase 17%2C transcript variant X3 && sp|Q5M8V2|NUD17_XENTR Nucleoside diphosphate-linked moiety X motif 17 OS=Xenopus tropicalis OX=8364 GN=nudt17 PE=2 SV=2 && PF00293:NUDIX domain	0.99991
LOC142081089	uncharacterized LOC142081089 && - && -	0.99991
LOC142085421	uncharacterized LOC142085421 && - && -	0.99991
GUK1	guanylate kinase 1%2C transcript variant X1 && sp|P46195|KGUA_BOVIN Guanylate kinase OS=Bos taurus OX=9913 GN=GUK1 PE=1 SV=2 && PF00625:Guanylate kinase	0.99991
NOX1	NADPH oxidase 1%2C transcript variant X1 && sp|Q9Y5S8|NOX1_HUMAN NADPH oxidase 1 OS=Homo sapiens OX=9606 GN=NOX1 PE=1 SV=2 && PF08022:FAD-binding domain|PF01794:Ferric reductase like transmembrane component|PF08030:Ferric reductase NAD binding domain	0.99991
LOC142073699	uncharacterized LOC142073699%2C transcript variant X2 && - && -	0.99991
RHOF	ras homolog family member F%2C filopodia associated%2C transcript variant X1 && sp|Q9HBH0|RHOF_HUMAN Rho-related GTP-binding protein RhoF OS=Homo sapiens OX=9606 GN=RHOF PE=1 SV=1 && PF00071:Ras family	0.99991
SUSD3	sushi domain containing 3%2C transcript variant X4 && sp|Q9D176|SUSD3_MOUSE Sushi domain-containing protein 3 OS=Mus musculus OX=10090 GN=Susd3 PE=2 SV=1 && -	0.99991
KLHL23	kelch like family member 23 && sp|Q8NBE8|KLH23_HUMAN Kelch-like protein 23 OS=Homo sapiens OX=9606 GN=KLHL23 PE=1 SV=1 && PF00651:BTB/POZ domain|PF24981:Attractin/LZTR1 beta-propeller|PF07707:BTB And C-terminal Kelch	0.99991
SSX2IP	SSX family member 2 interacting protein%2C transcript variant X7 && sp|Q9Y2D8|ADIP_HUMAN Afadin- and alpha-actinin-binding protein OS=Homo sapiens OX=9606 GN=SSX2IP PE=1 SV=3 && PF11559:Afadin- and alpha -actinin-Binding	0.99991
LOC142075677	uncharacterized LOC142075677%2C transcript variant X3 && - && -	0.99991
PTPN7	protein tyrosine phosphatase non-receptor type 7%2C transcript variant X2 && sp|P35236|PTN7_HUMAN Tyrosine-protein phosphatase non-receptor type 7 OS=Homo sapiens OX=9606 GN=PTPN7 PE=1 SV=3 && PF00102:Protein-tyrosine phosphatase	0.99991
KHDRBS3	KH RNA binding domain containing%2C signal transduction associated 3%2C transcript variant X3 && sp|O75525|KHDR3_HUMAN KH domain-containing, RNA-binding, signal transduction-associated protein 3 OS=Homo sapiens OX=9606 GN=KHDRBS3 PE=1 SV=1 && PF22675:KHDC4/BBP-like, KH-domain type I|PF16568:Tyrosine-rich domain of Sam68|PF16274:Qua1 domain	0.99991
LOC142074164	uncharacterized LOC142074164%2C transcript variant X3 && - && -	0.99991
SHOC1	shortage in chiasmata 1 && sp|Q5VXU9|SHOC1_HUMAN Protein shortage in chiasmata 1 ortholog OS=Homo sapiens OX=9606 GN=SHOC1 PE=1 SV=1 && PF17825:Family of unknown function (DUF5587)	0.99991
LOC142087118	SNF-related serine/threonine-protein kinase-like && sp|Q8VDU5|SNRK_MOUSE SNF-related serine/threonine-protein kinase OS=Mus musculus OX=10090 GN=Snrk PE=1 SV=1 && -	0.99991
LYRM7	LYR motif containing 7%2C transcript variant X3 && sp|Q5U5X0|LYRM7_HUMAN Complex III assembly factor LYRM7 OS=Homo sapiens OX=9606 GN=LYRM7 PE=1 SV=1 && -	0.99991
REM1	RRAD and GEM like GTPase 1 && sp|O75628|REM1_HUMAN GTP-binding protein REM 1 OS=Homo sapiens OX=9606 GN=REM1 PE=1 SV=2 && -	0.99991
LOC142083365	histone H4 && sp|P62803|H4_BOVIN Histone H4 OS=Bos taurus OX=9913 PE=1 SV=2 && -	0.99991
SLC30A3	solute carrier family 30 member 3 && sp|Q08E25|ZNT3_BOVIN Probable proton-coupled zinc antiporter SLC30A3 OS=Bos taurus OX=9913 GN=SLC30A3 PE=2 SV=1 && -	0.99991
LOC142074331	uncharacterized LOC142074331 && - && -	0.99991
ATRNL1	attractin like 1 && sp|Q5VV63|ATRN1_HUMAN Attractin-like protein 1 OS=Homo sapiens OX=9606 GN=ATRNL1 PE=1 SV=2 && PF24981:Attractin/LZTR1 beta-propeller|PF24972:Attractin GBD-like|PF24973:Laminin/attractin EGF domain|PF00431:CUB domain	0.99991
IQGAP3	IQ motif containing GTPase activating protein 3 && sp|Q86VI3|IQGA3_HUMAN Ras GTPase-activating-like protein IQGAP3 OS=Homo sapiens OX=9606 GN=IQGAP3 PE=1 SV=2 && PF00616:GTPase-activator protein for Ras-like GTPase|PF03836:RasGAP C-terminus	0.99991
ATP23	ATP23 metallopeptidase and ATP synthase assembly factor homolog%2C transcript variant X1 && sp|Q7T0P7|ATP23_XENLA Mitochondrial inner membrane protease ATP23 homolog OS=Xenopus laevis OX=8355 GN=atp23 PE=2 SV=1 && PF09768:Peptidase M76 family	0.99991
LOC142080715	saccharopine dehydrogenase-like oxidoreductase && sp|Q8R127|SCPDL_MOUSE Saccharopine dehydrogenase-like oxidoreductase OS=Mus musculus OX=10090 GN=Sccpdh PE=1 SV=1 && PF03435:Saccharopine dehydrogenase NADP binding domain	0.99991
LOC142074635	uncharacterized LOC142074635 && - && -	0.99991
NEK2	NIMA related kinase 2%2C transcript variant X1 && sp|P51955|NEK2_HUMAN Serine/threonine-protein kinase Nek2 OS=Homo sapiens OX=9606 GN=NEK2 PE=1 SV=1 && PF00069:Protein kinase domain	0.99991
UCK2	uridine-cytidine kinase 2%2C transcript variant X2 && sp|Q99PM9|UCK2_MOUSE Uridine-cytidine kinase 2 OS=Mus musculus OX=10090 GN=Uck2 PE=1 SV=1 && PF00485:Phosphoribulokinase / Uridine kinase family	0.99991
LOC142087653	protein FAM162B-like && sp|A3KP48|F162B_DANRE Protein FAM162B OS=Danio rerio OX=7955 GN=fam162b PE=2 SV=1 && -	0.99991
CDH19	cadherin 19 && sp|Q9H159|CAD19_HUMAN Cadherin-19 OS=Homo sapiens OX=9606 GN=CDH19 PE=1 SV=1 && PF01049:Cadherin, Y-type LIR-motif|PF00028:Cadherin domain	0.99991
TRNAD-GUC	tRNA-Asp && - && -	0.99991
LOC142087557	relaxin receptor 1-like && sp|Q5XM32|RXFP2_CANLF Relaxin receptor 2 OS=Canis lupus familiaris OX=9615 GN=RXFP2 PE=2 SV=1 && PF13855:Leucine rich repeat|PF00001:7 transmembrane receptor (rhodopsin family)	0.99991
MDH1	malate dehydrogenase 1 && sp|Q5ZME2|MDHC_CHICK Malate dehydrogenase, cytoplasmic OS=Gallus gallus OX=9031 GN=MDH1 PE=2 SV=1 && PF00056:lactate/malate dehydrogenase, NAD binding domain|PF02866:lactate/malate dehydrogenase, alpha/beta C-terminal domain	0.99991
CAMK2N1	calcium/calmodulin dependent protein kinase II inhibitor 1 && sp|Q7Z7J9|CK2N1_HUMAN Calcium/calmodulin-dependent protein kinase II inhibitor 1 OS=Homo sapiens OX=9606 GN=CAMK2N1 PE=1 SV=1 && -	0.99991
HMCN2	hemicentin 2 && sp|Q8NDA2|HMCN2_HUMAN Hemicentin-2 OS=Homo sapiens OX=9606 GN=HMCN2 PE=1 SV=4 && PF07645:Calcium-binding EGF domain|PF12662:Complement Clr-like EGF-like|PF07474:G2F domain	0.99991
LOC142076340	uncharacterized LOC142076340 && - && -	0.99991
LOC142079292	C-C chemokine receptor type 5-like && sp|P51683|CCR2_MOUSE C-C chemokine receptor type 2 OS=Mus musculus OX=10090 GN=Ccr2 PE=1 SV=2 && PF00001:7 transmembrane receptor (rhodopsin family)	0.99991
GALNT11	polypeptide N-acetylgalactosaminyltransferase 11%2C transcript variant X2 && sp|Q8NCW6|GLT11_HUMAN Polypeptide N-acetylgalactosaminyltransferase 11 OS=Homo sapiens OX=9606 GN=GALNT11 PE=1 SV=2 && PF00652:Ricin-type beta-trefoil lectin domain|PF00535:Glycosyl transferase family 2	0.99991
ITGA11	integrin subunit alpha 11 && sp|Q9UKX5|ITA11_HUMAN Integrin alpha-11 OS=Homo sapiens OX=9606 GN=ITGA11 PE=1 SV=2 && PF08441:Integrin alpha Ig-like domain 1|PF00092:von Willebrand factor type A domain|PF20805:Integrin alpha Ig-like domain 2	0.99991
ALG8	ALG8 alpha-1%2C3-glucosyltransferase%2C transcript variant X5 && sp|Q9BVK2|ALG8_HUMAN Dolichyl pyrophosphate Glc1Man9GlcNAc2 alpha-1,3-glucosyltransferase OS=Homo sapiens OX=9606 GN=ALG8 PE=1 SV=2 && PF03155:ALG6, ALG8 glycosyltransferase family	0.99991
PTS	6-pyruvoyltetrahydropterin synthase && sp|P27213|PTPS_RAT 6-pyruvoyl tetrahydrobiopterin synthase OS=Rattus norvegicus OX=10116 GN=Pts PE=1 SV=1 && PF01242:6-pyruvoyl tetrahydropterin synthase	0.99991
LOC142079247	uncharacterized LOC142079247 && - && -	0.99991
LOC142088262	uncharacterized LOC142088262 && sp|Q920L1|FADS1_MOUSE Acyl-CoA (8-3)-desaturase OS=Mus musculus OX=10090 GN=Fads1 PE=1 SV=1 && -	0.99991
SLC35F2	solute carrier family 35 member F2 && sp|Q8IXU6|S35F2_HUMAN Solute carrier family 35 member F2 OS=Homo sapiens OX=9606 GN=SLC35F2 PE=1 SV=1 && PF06027:Solute carrier family 35	0.99991
FAM43A	family with sequence similarity 43 member A && sp|Q8N2R8|FA43A_HUMAN Protein FAM43A OS=Homo sapiens OX=9606 GN=FAM43A PE=1 SV=2 && PF14719:Phosphotyrosine interaction domain (PTB/PID)	0.99991
NUF2	NUF2 component of NDC80 kinetochore complex && sp|Q76I90|NUF2_CHICK Kinetochore protein Nuf2 OS=Gallus gallus OX=9031 GN=NUF2 PE=1 SV=1 && PF03800:Nuf2 family	0.99991
L2HGDH	L-2-hydroxyglutarate dehydrogenase && sp|A7MBI3|L2HDH_BOVIN L-2-hydroxyglutarate dehydrogenase, mitochondrial OS=Bos taurus OX=9913 GN=L2HGDH PE=2 SV=1 && PF01266:FAD dependent oxidoreductase	0.99991
LOC142086445	uncharacterized LOC142086445 && - && -	0.99991
LOC142079536	macrophage mannose receptor 1-like && sp|P22897|MRC1_HUMAN Macrophage mannose receptor 1 OS=Homo sapiens OX=9606 GN=MRC1 PE=1 SV=1 && PF00040:Fibronectin type II domain|PF00059:Lectin C-type domain	0.99991
LOC142083415	5-hydroxytryptamine receptor 5A-like && sp|P35365|5HT5B_RAT 5-hydroxytryptamine receptor 5B OS=Rattus norvegicus OX=10116 GN=Htr5b PE=2 SV=1 && PF00001:7 transmembrane receptor (rhodopsin family)	0.99991
MYB	MYB proto-oncogene%2C transcription factor && sp|P01103|MYB_CHICK Transcriptional activator Myb OS=Gallus gallus OX=9031 GN=MYB PE=1 SV=1 && PF07988:LMSTEN motif|PF09316:C-myb, C-terminal|PF00249:Myb-like DNA-binding domain	0.99991
LOC142085216	regulator of G-protein signaling 13-like && sp|O14921|RGS13_HUMAN Regulator of G-protein signaling 13 OS=Homo sapiens OX=9606 GN=RGS13 PE=1 SV=1 && PF00615:Regulator of G protein signaling domain	0.99991
C1H3orf52	chromosome 1 C3orf52 homolog && sp|Q5BVD1|TTMP_HUMAN TPA-induced transmembrane protein OS=Homo sapiens OX=9606 GN=TTMP PE=1 SV=2 && -	0.99991
LOC142079448	uncharacterized LOC142079448%2C transcript variant X2 && - && -	0.99991
ENDOD1	endonuclease domain containing 1 && sp|O94919|ENDD1_HUMAN Endonuclease domain-containing 1 protein OS=Homo sapiens OX=9606 GN=ENDOD1 PE=1 SV=2 && -	0.99991
RPL21	ribosomal protein L21 && sp|O09167|RL21_MOUSE Large ribosomal subunit protein eL21 OS=Mus musculus OX=10090 GN=Rpl21 PE=1 SV=4 && PF01157:Ribosomal protein L21e	0.99991
LOC142087634	uncharacterized LOC142087634 && - && -	0.99991
SLA2	Src like adaptor 2%2C transcript variant X1 && sp|Q8R4L0|SLAP2_MOUSE Src-like-adapter 2 OS=Mus musculus OX=10090 GN=Sla2 PE=1 SV=3 && PF00017:SH2 domain	0.99991
LOC142075327	uncharacterized LOC142075327 && - && -	0.99991
LOC142093735	granzyme M-like%2C transcript variant X3 && sp|Q03238|GRAM_RAT Granzyme M (Fragment) OS=Rattus norvegicus OX=10116 GN=Gzmm PE=1 SV=1 && PF00089:Trypsin	0.99991
CNIH1	cornichon family member 1 && sp|Q5BIN6|CNIH1_BOVIN Protein cornichon homolog 1 OS=Bos taurus OX=9913 GN=CNIH1 PE=2 SV=1 && PF03311:Cornichon protein	0.99991
CHAC1	ChaC glutathione specific gamma-glutamylcyclotransferase 1 && sp|B3STU3|CHAC1_RAT Glutathione-specific gamma-glutamylcyclotransferase 1 OS=Rattus norvegicus OX=10116 GN=Chac1 PE=2 SV=1 && PF04752:ChaC-like protein	0.99991
PRRT1	proline rich transmembrane protein 1 && sp|Q6MG82|PRRT1_RAT Proline-rich transmembrane protein 1 OS=Rattus norvegicus OX=10116 GN=Prrt1 PE=1 SV=2 && -	0.99991
LOC142087842	uncharacterized LOC142087842 && sp|Q27958|DPOLB_BOVIN DNA polymerase beta OS=Bos taurus OX=9913 GN=POLB PE=2 SV=3 && -	0.99991
LOC142078091	solute carrier family 23 member 1-like && sp|Q9UHI7|S23A1_HUMAN Solute carrier family 23 member 1 OS=Homo sapiens OX=9606 GN=SLC23A1 PE=1 SV=4 && PF00860:Permease family	0.99991
LOC142085382	cytochrome P450 2J6-like && sp|P51589|CP2J2_HUMAN Cytochrome P450 2J2 OS=Homo sapiens OX=9606 GN=CYP2J2 PE=1 SV=2 && PF00067:Cytochrome P450	0.99991
LOC142082992	uncharacterized LOC142082992 && - && -	0.99991
FOXN1	forkhead box N1 && sp|O15353|FOXN1_HUMAN Forkhead box protein N1 OS=Homo sapiens OX=9606 GN=FOXN1 PE=1 SV=1 && PF00250:Forkhead domain	0.99991
EXOG	exo/endonuclease G%2C transcript variant X2 && sp|Q9Y2C4|EXOG_HUMAN Nuclease EXOG, mitochondrial OS=Homo sapiens OX=9606 GN=EXOG PE=1 SV=2 && -	0.99991
ARHGAP42	Rho GTPase activating protein 42 && sp|A6NI28|RHG42_HUMAN Rho GTPase-activating protein 42 OS=Homo sapiens OX=9606 GN=ARHGAP42 PE=1 SV=3 && PF16746:BAR domain of APPL family|PF00620:RhoGAP domain	0.99991
CYSLTR1	cysteinyl leukotriene receptor 1 && sp|Q924T8|CLTR1_RAT Cysteinyl leukotriene receptor 1 OS=Rattus norvegicus OX=10116 GN=Cysltr1 PE=2 SV=1 && PF00001:7 transmembrane receptor (rhodopsin family)	0.99991
LOC142087547	V-set and immunoglobulin domain-containing protein 4-like%2C transcript variant X1 && - && -	0.99991
SLC2A6	solute carrier family 2 member 6 && sp|Q9UGQ3|GTR6_HUMAN Solute carrier family 2, facilitated glucose transporter member 6 OS=Homo sapiens OX=9606 GN=SLC2A6 PE=1 SV=2 && PF00083:Sugar (and other) transporter	0.99991
LLGL1	LLGL scribble cell polarity complex component 1%2C transcript variant X4 && sp|Q15334|L2GL1_HUMAN Lethal(2) giant larvae protein homolog 1 OS=Homo sapiens OX=9606 GN=LLGL1 PE=1 SV=3 && PF08366:LLGL2	0.99991
THYN1	thymocyte nuclear protein 1%2C transcript variant X2 && sp|Q90679|THYN1_CHICK Thymocyte nuclear protein 1 OS=Gallus gallus OX=9031 GN=THYN1 PE=1 SV=1 && PF01878:EVE domain	0.99991
LOC142078061	- && - && -	0.99991
LOC142091743	uncharacterized LOC142091743 && - && -	0.99991
LOC142074346	uncharacterized LOC142074346 && - && -	0.99991
LOC142075458	myogenesis-regulating glycosidase-like && sp|Q6NSJ0|MYORG_HUMAN Myogenesis-regulating glycosidase OS=Homo sapiens OX=9606 GN=MYORG PE=1 SV=2 && -	0.99991
GHR	growth hormone receptor && sp|Q90375|GHR_COLLI Growth hormone receptor OS=Columba livia OX=8932 GN=GHR PE=2 SV=1 && PF12772:Growth hormone receptor binding|PF09067:Erythropoietin receptor, ligand binding	0.99991
LOC142083484	uncharacterized LOC142083484 && - && -	0.99991
LOC142085879	D-beta-hydroxybutyrate dehydrogenase%2C mitochondrial-like%2C transcript variant X1 && sp|Q02338|BDH_HUMAN D-beta-hydroxybutyrate dehydrogenase, mitochondrial OS=Homo sapiens OX=9606 GN=BDH1 PE=1 SV=3 && PF00106:short chain dehydrogenase	0.99991
LOC142089351	uncharacterized LOC142089351 && - && -	0.99991
RRBP1	ribosome binding protein 1%2C transcript variant X1 && sp|Q99PL5|RRBP1_MOUSE Ribosome-binding protein 1 OS=Mus musculus OX=10090 GN=Rrbp1 PE=1 SV=2 && PF05104:Ribosome receptor lysine/proline rich region	0.99991
LOC142093062	small nucleolar RNA SNORA16B/SNORA16A family && - && -	0.99991
RALGAPA2	Ral GTPase activating protein catalytic subunit alpha 2%2C transcript variant X1 && sp|Q2PPJ7|RGPA2_HUMAN Ral GTPase-activating protein subunit alpha-2 OS=Homo sapiens OX=9606 GN=RALGAPA2 PE=1 SV=2 && PF20412:RALGAPB N-terminal domain|PF02145:Rap/ran-GAP	0.99991
BRCC3	BRCA1/BRCA2-containing complex subunit 3 && sp|A0A8M3B525|BRCC3_DANRE Lys-63-specific deubiquitinase OS=Danio rerio OX=7955 GN=brcc3 PE=1 SV=1 && -	0.99991
ALKBH2	alkB homolog 2%2C alpha-ketoglutarate dependent dioxygenase%2C transcript variant X4 && sp|Q58DM4|ALKB2_BOVIN DNA oxidative demethylase ALKBH2 OS=Bos taurus OX=9913 GN=ALKBH2 PE=2 SV=1 && PF13532:2OG-Fe(II) oxygenase superfamily	0.99991
SFR1	SWI5 dependent homologous recombination repair protein 1%2C transcript variant X2 && sp|E1BXS0|SFR1_CHICK Swi5-dependent recombination DNA repair protein 1 homolog OS=Gallus gallus OX=9031 GN=SFR1 PE=3 SV=1 && PF10376:Double-strand recombination repair protein	0.99991
LOC142086329	uncharacterized LOC142086329 && - && -	0.99991
LOC142073521	cathepsin S-like && sp|P25326|CATS_BOVIN Cathepsin S OS=Bos taurus OX=9913 GN=CTSS PE=1 SV=2 && PF08246:Cathepsin propeptide inhibitor domain (I29)|PF00112:Papain family cysteine protease	0.99991
FAM20A	FAM20A golgi associated secretory pathway pseudokinase && sp|Q8CID3|FA20A_MOUSE Pseudokinase FAM20A OS=Mus musculus OX=10090 GN=Fam20a PE=1 SV=1 && PF06702:Golgi casein kinase, C-terminal, Fam20	0.99991
LOC142073861	uncharacterized LOC142073861 && - && -	0.99991
LOC142077261	- && - && -	0.99991
LOC142090623	argininosuccinate lyase%2C transcript variant X3 && sp|P24058|ARLY2_ANAPL Argininosuccinate lyase OS=Anas platyrhynchos OX=8839 GN=ASL2 PE=1 SV=4 && PF00206:Lyase|PF14698:Argininosuccinate lyase C-terminal	0.99991
GPR75	G protein-coupled receptor 75 && sp|O95800|GPR75_HUMAN Probable G-protein coupled receptor 75 OS=Homo sapiens OX=9606 GN=GPR75 PE=1 SV=1 && PF00001:7 transmembrane receptor (rhodopsin family)	0.99991
TPST1	tyrosylprotein sulfotransferase 1%2C transcript variant X7 && sp|O60507|TPST1_HUMAN Protein-tyrosine sulfotransferase 1 OS=Homo sapiens OX=9606 GN=TPST1 PE=1 SV=1 && PF13469:Sulfotransferase family	0.99991
ST14	ST14 transmembrane serine protease matriptase && sp|P56677|ST14_MOUSE Suppressor of tumorigenicity 14 protein homolog OS=Mus musculus OX=10090 GN=St14 PE=1 SV=2 && PF01390:SEA domain|PF00431:CUB domain|PF00089:Trypsin	0.99991
LASP1	LIM and SH3 protein 1 && sp|Q5R5W0|LASP1_PONAB LIM and SH3 domain protein 1 OS=Pongo abelii OX=9601 GN=LASP1 PE=2 SV=1 && -	0.99991
OVOL2	ovo like zinc finger 2 && sp|Q8CIV7|OVOL2_MOUSE Transcription factor Ovo-like 2 OS=Mus musculus OX=10090 GN=Ovol2 PE=1 SV=2 && -	0.99991
ADARB1	adenosine deaminase RNA specific B1%2C transcript variant X4 && sp|P51400|RED1_RAT Double-stranded RNA-specific editase 1 OS=Rattus norvegicus OX=10116 GN=Adarb1 PE=1 SV=1 && PF00035:Double-stranded RNA binding motif|PF02137:Adenosine-deaminase (editase) domain	0.99991
NEIL2	nei like DNA glycosylase 2 && sp|Q969S2|NEIL2_HUMAN Endonuclease 8-like 2 OS=Homo sapiens OX=9606 GN=NEIL2 PE=1 SV=3 && PF06831:Formamidopyrimidine-DNA glycosylase H2TH domain	0.99991
LOC142077189	18S ribosomal RNA && - && -	0.99991
LOC142079326	uncharacterized LOC142079326%2C transcript variant X2 && - && -	0.99991
ATP6V0D2	ATPase H+ transporting V0 subunit d2 && sp|Q5ZHL0|VA0D2_CHICK V-type proton ATPase subunit d 2 OS=Gallus gallus OX=9031 GN=ATP6V0D2 PE=2 SV=1 && PF01992:ATP synthase (C/AC39) subunit	0.99991
ZMYND15	zinc finger MYND-type containing 15 && sp|Q8C0R7|ZMY15_MOUSE Zinc finger MYND domain-containing protein 15 OS=Mus musculus OX=10090 GN=Zmynd15 PE=1 SV=1 && PF20179:MSS51 C-terminal domain	0.99991
LOC142075377	molybdopterin synthase catalytic subunit && sp|B5FXU9|MOC2B_TAEGU Molybdopterin synthase catalytic subunit OS=Taeniopygia guttata OX=59729 GN=MOCS2 PE=2 SV=1 && PF02391:MoaE protein	0.99991
UBAC2	UBA domain containing 2%2C transcript variant X1 && sp|Q5ZJQ8|UBAC2_CHICK Ubiquitin-associated domain-containing protein 2 OS=Gallus gallus OX=9031 GN=UBAC2 PE=2 SV=1 && PF00627:UBA/TS-N domain	0.99991
SH3GLB1	SH3 domain containing GRB2 like%2C endophilin B1%2C transcript variant X4 && sp|Q5ZIR1|SHLB1_CHICK Endophilin-B1 OS=Gallus gallus OX=9031 GN=SH3GLB1 PE=2 SV=1 && PF14604:Variant SH3 domain|PF03114:BAR domain	0.99991
LOC142077690	uncharacterized LOC142077690 && - && -	0.99991
ANTKMT	adenine nucleotide translocase lysine methyltransferase && sp|Q9BQD7|ANKMT_HUMAN Adenine nucleotide translocase lysine N-methyltransferase OS=Homo sapiens OX=9606 GN=ANTKMT PE=1 SV=1 && -	0.99991
GRHPR	glyoxylate and hydroxypyruvate reductase%2C transcript variant X1 && sp|Q9UBQ7|GRHPR_HUMAN Glyoxylate reductase/hydroxypyruvate reductase OS=Homo sapiens OX=9606 GN=GRHPR PE=1 SV=1 && PF02826:D-isomer specific 2-hydroxyacid dehydrogenase, NAD binding domain|PF00389:D-isomer specific 2-hydroxyacid dehydrogenase, catalytic domain	0.99991
PTP4A3	protein tyrosine phosphatase 4A3 && sp|A2VDT1|TP4A3_BOVIN Protein tyrosine phosphatase type IVA 3 OS=Bos taurus OX=9913 GN=PTP4A3 PE=2 SV=1 && -	0.99991
LOC142073903	granulocyte-macrophage colony-stimulating factor receptor subunit alpha-like%2C transcript variant X3 && sp|Q01344|IL5RA_HUMAN Interleukin-5 receptor subunit alpha OS=Homo sapiens OX=9606 GN=IL5RA PE=1 SV=2 && PF09240:Interleukin-6 receptor alpha chain, binding|PF18611:IL-3 receptor alpha chain N-terminal domain	0.99991
TRNAC-GCA	tRNA-Cys && - && -	0.99991
LOC142087584	uncharacterized LOC142087584 && sp|O00398|P2Y10_HUMAN Putative P2Y purinoceptor 10 OS=Homo sapiens OX=9606 GN=P2RY10 PE=1 SV=1 && -	0.99991
LOC142093298	NADPH oxidase 2%2C transcript variant X3 && sp|P51811|XK_HUMAN Endoplasmic reticulum membrane adapter protein XK OS=Homo sapiens OX=9606 GN=XK PE=1 SV=5 && PF09815:XK-related protein	0.99991
LOC142092322	uncharacterized LOC142092322%2C transcript variant X1 && - && -	0.99991
KPNA4	karyopherin subunit alpha 4 && sp|O00629|IMA3_HUMAN Importin subunit alpha-3 OS=Homo sapiens OX=9606 GN=KPNA4 PE=1 SV=1 && PF01749:Importin beta binding domain|PF00514:Armadillo/beta-catenin-like repeat|PF16186:Atypical Arm repeat	0.99991
LOC142086287	uncharacterized LOC142086287 && - && -	0.99991
SMARCD3	SWI/SNF related BAF chromatin remodeling complex subunit D3%2C transcript variant X1 && sp|Q6STE5|SMRD3_HUMAN SWI/SNF-related matrix-associated actin-dependent regulator of chromatin subfamily D member 3 OS=Homo sapiens OX=9606 GN=SMARCD3 PE=1 SV=1 && -	0.99991
C23H1orf167	chromosome 23 C1orf167 homolog%2C transcript variant X2 && - && -	0.99991
RAB31	RAB31%2C member RAS oncogene family%2C transcript variant X1 && sp|Q6GQP4|RAB31_RAT Ras-related protein Rab-31 OS=Rattus norvegicus OX=10116 GN=Rab31 PE=1 SV=3 && PF00071:Ras family	0.99991
ETV5	ETS variant transcription factor 5%2C transcript variant X1 && sp|Q9CXC9|ETV5_MOUSE ETS translocation variant 5 OS=Mus musculus OX=10090 GN=Etv5 PE=2 SV=1 && PF00178:Ets-domain|PF04621:PEA3 subfamily ETS-domain transcription factor N terminal domain	0.99991
GRIP1	glutamate receptor interacting protein 1%2C transcript variant X2 && sp|Q9Y3R0|GRIP1_HUMAN Glutamate receptor-interacting protein 1 OS=Homo sapiens OX=9606 GN=GRIP1 PE=1 SV=3 && -	0.99991
LYRM9	LYR motif containing 9%2C transcript variant X14 && sp|A8MSI8|LYRM9_HUMAN LYR motif-containing protein 9 OS=Homo sapiens OX=9606 GN=LYRM9 PE=1 SV=2 && -	0.99991
ADORA3	adenosine A3 receptor && sp|Q28309|AA3R_CANLF Adenosine receptor A3 OS=Canis lupus familiaris OX=9615 GN=ADORA3 PE=2 SV=1 && PF00001:7 transmembrane receptor (rhodopsin family)	0.99991
HNF1B	HNF1 homeobox B%2C transcript variant X1 && sp|Q5RER5|HNF1B_PONAB Hepatocyte nuclear factor 1-beta OS=Pongo abelii OX=9601 GN=HNF1B PE=2 SV=1 && PF04812:Hepatocyte nuclear factor 1 (HNF-1), beta isoform C terminus|PF04814:Hepatocyte nuclear factor 1 (HNF-1), N terminus	0.99991
PRR5L	proline rich 5 like && sp|Q5E9R0|PRR5L_BOVIN Proline-rich protein 5-like OS=Bos taurus OX=9913 GN=PRR5L PE=2 SV=1 && PF08539:HbrB-like	0.99991
POLRMT	RNA polymerase mitochondrial%2C transcript variant X1 && sp|Q8BKF1|RPOM_MOUSE DNA-directed RNA polymerase, mitochondrial OS=Mus musculus OX=10090 GN=Polrmt PE=1 SV=1 && PF14700:DNA-directed RNA polymerase N-terminal|PF00940:DNA-dependent RNA polymerase	0.99991
LOC142082159	uncharacterized LOC142082159 && - && -	0.99991
FUCA2	alpha-L-fucosidase 2 && sp|Q9BTY2|FUCO2_HUMAN Plasma alpha-L-fucosidase OS=Homo sapiens OX=9606 GN=FUCA2 PE=1 SV=2 && -	0.99991
LOC142074136	antigen peptide transporter 2-like && sp|P36372|TAP2_RAT Antigen peptide transporter 2 OS=Rattus norvegicus OX=10116 GN=Tap2 PE=1 SV=1 && PF00005:ABC transporter	0.99991
TMPRSS9	transmembrane serine protease 9 && sp|Q7Z410|TMPS9_HUMAN Transmembrane protease serine 9 OS=Homo sapiens OX=9606 GN=TMPRSS9 PE=1 SV=2 && PF00089:Trypsin	0.99991
EMILIN2	elastin microfibril interfacer 2 && sp|Q9BXX0|EMIL2_HUMAN EMILIN-2 OS=Homo sapiens OX=9606 GN=EMILIN2 PE=1 SV=3 && PF00386:C1q domain|PF07546:EMI domain	0.99991
LOC142087216	C-C motif chemokine 5-like && sp|Q99616|CCL13_HUMAN C-C motif chemokine 13 OS=Homo sapiens OX=9606 GN=CCL13 PE=1 SV=1 && PF00048:Small cytokines (intecrine/chemokine), interleukin-8 like	0.99991
UNC93B1	unc-93B1 regulator of TLR signaling%2C transcript variant X2 && sp|Q8VCW4|UN93B_MOUSE Protein unc-93 homolog B1 OS=Mus musculus OX=10090 GN=Unc93b1 PE=1 SV=2 && -	0.99991
TMEM243	transmembrane protein 243 && sp|A0JNK6|TM243_BOVIN Transmembrane protein 243 OS=Bos taurus OX=9913 GN=TMEM243 PE=3 SV=1 && PF10856:Protein of unknown function (DUF2678)	0.99991
GCH1	GTP cyclohydrolase 1%2C transcript variant X2 && sp|P50141|GCH1_CHICK GTP cyclohydrolase 1 OS=Gallus gallus OX=9031 GN=GCH1 PE=2 SV=1 && PF01227:GTP cyclohydrolase I	0.99991
LAMC1	laminin subunit gamma 1 && sp|P02468|LAMC1_MOUSE Laminin subunit gamma-1 OS=Mus musculus OX=10090 GN=Lamc1 PE=1 SV=2 && PF00052:Laminin B (Domain IV)|PF00055:Laminin N-terminal (Domain VI)|PF24973:Laminin/attractin EGF domain|PF00053:Laminin EGF domain	0.99991
EDNRB	endothelin receptor type B && sp|Q90328|EDNRB_COTJA Endothelin receptor type B (Fragment) OS=Coturnix japonica OX=93934 GN=EDNRB PE=2 SV=1 && PF00001:7 transmembrane receptor (rhodopsin family)	0.99991
PITPNM2	phosphatidylinositol transfer protein membrane associated 2%2C transcript variant X9 && sp|Q9BZ72|PITM2_HUMAN Membrane-associated phosphatidylinositol transfer protein 2 OS=Homo sapiens OX=9606 GN=PITPNM2 PE=1 SV=1 && -	0.99991
LIMD1	LIM domain containing 1%2C transcript variant X1 && sp|G5E5X0|LIMD1_BOVIN LIM domain-containing protein 1 OS=Bos taurus OX=9913 GN=LIMD1 PE=3 SV=1 && -	0.99991
LOC142079055	heterochromatin-associated protein MENT-like%2C transcript variant X1 && sp|O73790|SPB10_CHICK Heterochromatin-associated protein MENT OS=Gallus gallus OX=9031 GN=SERPINB10 PE=1 SV=1 && PF00079:Serpin (serine protease inhibitor)	0.99991
LOC142085119	uncharacterized LOC142085119 && - && -	0.99991
MRM1	mitochondrial rRNA methyltransferase 1%2C transcript variant X2 && sp|Q99J25|MRM1_MOUSE rRNA methyltransferase 1, mitochondrial OS=Mus musculus OX=10090 GN=Mrm1 PE=2 SV=2 && PF00588:SpoU rRNA Methylase family|PF08032:RNA 2'-O ribose methyltransferase substrate binding	0.99991
RPS7	ribosomal protein S7 && sp|A6H769|RS7_BOVIN Small ribosomal subunit protein eS7 OS=Bos taurus OX=9913 GN=RPS7 PE=1 SV=1 && PF01251:Ribosomal protein S7e	0.99991
LOC142077660	uncharacterized LOC142077660 && - && -	0.99991
LOC142089918	uncharacterized LOC142089918 && - && -	0.99991
RPS3A	ribosomal protein S3A%2C transcript variant X1 && sp|B5FZS9|RS3A_TAEGU Small ribosomal subunit protein eS1 OS=Taeniopygia guttata OX=59729 GN=RPS3A PE=2 SV=1 && PF01015:Ribosomal S3Ae family	0.99991
NAGLU	N-acetyl-alpha-glucosaminidase && sp|P54802|ANAG_HUMAN Alpha-N-acetylglucosaminidase OS=Homo sapiens OX=9606 GN=NAGLU PE=1 SV=2 && -	0.99991
SKOR1	SKI family transcriptional corepressor 1 && sp|Q8BX46|SKOR1_MOUSE SKI family transcriptional corepressor 1 OS=Mus musculus OX=10090 GN=Skor1 PE=1 SV=2 && PF02437:SKI/SNO/DAC Dachshund homology domain|PF08782:c-SKI Smad4 binding domain	0.99991
UTP23	UTP23 small subunit processome component && sp|Q9BRU9|UTP23_HUMAN rRNA-processing protein UTP23 homolog OS=Homo sapiens OX=9606 GN=UTP23 PE=1 SV=2 && PF04900:Fcf1	0.99991
LOC142089196	uncharacterized LOC142089196 && - && -	0.99991
LOC142073567	small nucleolar RNA SNORA58 && - && -	0.99991
UBE2Z	ubiquitin conjugating enzyme E2 Z%2C transcript variant X2 && sp|Q9H832|UBE2Z_HUMAN Ubiquitin-conjugating enzyme E2 Z OS=Homo sapiens OX=9606 GN=UBE2Z PE=1 SV=2 && PF00179:Ubiquitin-conjugating enzyme	0.99991
SKAP1	src kinase associated phosphoprotein 1%2C transcript variant X1 && sp|Q86WV1|SKAP1_HUMAN Src kinase-associated phosphoprotein 1 OS=Homo sapiens OX=9606 GN=SKAP1 PE=1 SV=3 && PF00169:PH domain|PF00018:SH3 domain	0.99991
LOC142093536	STE20-like serine/threonine-protein kinase && sp|O08815|SLK_RAT STE20-like serine/threonine-protein kinase OS=Rattus norvegicus OX=10116 GN=Slk PE=1 SV=1 && PF00069:Protein kinase domain|PF12474:Polo kinase kinase	0.99991
PARD6A	par-6 family cell polarity regulator alpha && sp|Q9NPB6|PAR6A_HUMAN Partitioning defective 6 homolog alpha OS=Homo sapiens OX=9606 GN=PARD6A PE=1 SV=1 && PF00595:PDZ domain|PF00564:PB1 domain	0.99991
NT5C1A	5'-nucleotidase%2C cytosolic IA && sp|Q9BXI3|5NT1A_HUMAN Cytosolic 5'-nucleotidase 1A OS=Homo sapiens OX=9606 GN=NT5C1A PE=1 SV=1 && PF06189:5'-nucleotidase	0.99991
B3GNT5	UDP-GlcNAc:betaGal beta-1%2C3-N-acetylglucosaminyltransferase 5 && sp|Q864U8|B3GN5_PIG Lactosylceramide 1,3-N-acetyl-beta-D-glucosaminyltransferase OS=Sus scrofa OX=9823 GN=B3GNT5 PE=2 SV=1 && PF01762:Galactosyltransferase	0.99991
TRNAT-CGU	tRNA-Thr && - && -	0.99991
LOC142076697	sodium-dependent neutral amino acid transporter B(0)AT2-like && sp|Q08469|S6A15_RAT Sodium-dependent neutral amino acid transporter B(0)AT2 OS=Rattus norvegicus OX=10116 GN=Slc6a15 PE=1 SV=1 && PF00209:Sodium:neurotransmitter symporter family	0.99991
LOC142088256	acyl-CoA 6-desaturase-like && sp|A4FV48|FADS2_BOVIN Acyl-CoA 6-desaturase OS=Bos taurus OX=9913 GN=FADS2 PE=2 SV=1 && -	0.99991
MINDY4B	MINDY family member 4B && sp|A8MYZ0|MIY4B_HUMAN Inactive ubiquitin carboxyl-terminal hydrolase MINDY-4B OS=Homo sapiens OX=9606 GN=MINDY4B PE=3 SV=3 && -	0.99991
MBP	myelin basic protein%2C transcript variant X1 && sp|P02686|MBP_HUMAN Myelin basic protein OS=Homo sapiens OX=9606 GN=MBP PE=1 SV=3 && PF01669:Myelin basic protein	0.99991
TGFB2	transforming growth factor beta 2 && sp|P30371|TGFB2_CHICK Transforming growth factor beta-2 proprotein OS=Gallus gallus OX=9031 GN=TGFB2 PE=3 SV=1 && PF00019:Transforming growth factor beta like domain|PF00688:TGF-beta propeptide	0.99991
LOC142093024	uncharacterized LOC142093024 && - && -	0.99991
EIF3B	eukaryotic translation initiation factor 3 subunit B%2C transcript variant X2 && sp|P55884|EIF3B_HUMAN Eukaryotic translation initiation factor 3 subunit B OS=Homo sapiens OX=9606 GN=EIF3B PE=1 SV=3 && -	0.99991
LOC142078218	uncharacterized LOC142078218 && - && -	0.99991
LOC142093441	glycerol-3-phosphate acyltransferase 2%2C mitochondrial-like && sp|Q6NUI2|GPAT2_HUMAN Glycerol-3-phosphate acyltransferase 2, mitochondrial OS=Homo sapiens OX=9606 GN=GPAT2 PE=1 SV=2 && PF19277:Glycerol-3-phosphate acyltransferase C-terminal region	0.99991
LOC142091974	trifunctional purine biosynthetic protein adenosine-3-like%2C transcript variant X3 && sp|P21872|PUR2_CHICK Trifunctional purine biosynthetic protein adenosine-3 OS=Gallus gallus OX=9031 GN=GART PE=1 SV=1 && PF02843:Phosphoribosylglycinamide synthetase, C domain|PF02769:AIR synthase related protein, C-terminal domain|PF00551:Formyl transferase|PF02844:Phosphoribosylglycinamide synthetase, N domai…	0.99991
LOC142078025	olfactory receptor 52I2-like && sp|Q8NH67|O52I2_HUMAN Olfactory receptor 52I2 OS=Homo sapiens OX=9606 GN=OR52I2 PE=2 SV=3 && PF13853:Olfactory receptor	0.99991
GASK1A	golgi associated kinase 1A && sp|Q9UFP1|GAK1A_HUMAN Golgi-associated kinase 1A OS=Homo sapiens OX=9606 GN=GASK1A PE=1 SV=3 && PF15051:FAM198 protein	0.99991
RFESD	Rieske Fe-S domain containing%2C transcript variant X4 && sp|Q8K2P6|RFESD_MOUSE Rieske domain-containing protein OS=Mus musculus OX=10090 GN=Rfesd PE=1 SV=1 && PF22543:Soluble Rieske-type ferredoxin	0.99991
NWD1	NACHT and WD repeat domain containing 1 && sp|Q149M9|NWD1_HUMAN NACHT domain- and WD repeat-containing protein 1 OS=Homo sapiens OX=9606 GN=NWD1 PE=1 SV=3 && -	0.99991
LOC142094115	death-associated protein kinase 2-like && sp|Q9UIK4|DAPK2_HUMAN Death-associated protein kinase 2 OS=Homo sapiens OX=9606 GN=DAPK2 PE=1 SV=1 && -	0.99991
ITPR1	inositol 1%2C4%2C5-trisphosphate receptor type 1 && sp|P11881|ITPR1_MOUSE Inositol 1,4,5-trisphosphate-gated calcium channel ITPR1 OS=Mus musculus OX=10090 GN=Itpr1 PE=1 SV=2 && PF00520:Ion transport protein|PF02815:MIR domain|PF08709:Inositol 1,4,5-trisphosphate/ryanodine receptor|PF08454:RyR and IP3R Homology associated|PF01365:RIH domain	0.99991
LOC142077194	18S ribosomal RNA && - && -	0.99991
SAMD4B	sterile alpha motif domain containing 4B%2C transcript variant X1 && sp|Q80XS6|SMAG2_MOUSE Protein Smaug homolog 2 OS=Mus musculus OX=10090 GN=Samd4b PE=1 SV=1 && -	0.99991
ATF6B	activating transcription factor 6 beta%2C transcript variant X1 && sp|O35451|ATF6B_MOUSE Cyclic AMP-dependent transcription factor ATF-6 beta OS=Mus musculus OX=10090 GN=Atf6b PE=1 SV=1 && PF00170:bZIP transcription factor	0.99991
LOC142087681	uncharacterized LOC142087681%2C transcript variant X1 && - && -	0.99991
MYO3B	myosin IIIB && sp|Q8WXR4|MYO3B_HUMAN Myosin-IIIb OS=Homo sapiens OX=9606 GN=MYO3B PE=1 SV=4 && PF00063:Myosin head (motor domain)|PF00069:Protein kinase domain	0.99991
MTERF3	mitochondrial transcription termination factor 3%2C transcript variant X1 && sp|Q5ZJC8|MTEF3_CHICK Transcription termination factor 3, mitochondrial OS=Gallus gallus OX=9031 GN=MTERF3 PE=2 SV=1 && PF02536:mTERF	0.99991
EEF1AKMT1	EEF1A lysine methyltransferase 1%2C transcript variant X4 && sp|Q5ZKT6|EFMT1_CHICK EEF1A lysine methyltransferase 1 OS=Gallus gallus OX=9031 GN=EEF1AKMT1 PE=2 SV=1 && PF10237:Probable N6-adenine methyltransferase	0.99991
LOC142085324	small nucleolar RNA SNORA35 && - && -	0.99991
GPT	glutamic--pyruvic transaminase%2C transcript variant X1 && sp|Q28DB5|ALAT2_XENTR Alanine aminotransferase 2 OS=Xenopus tropicalis OX=8364 GN=gpt2 PE=2 SV=1 && PF00155:Aminotransferase class I and II	0.99991
SIN3B	SIN3 transcription regulator family member B%2C transcript variant X2 && sp|O75182|SIN3B_HUMAN Paired amphipathic helix protein Sin3b OS=Homo sapiens OX=9606 GN=SIN3B PE=1 SV=2 && PF08295:Sin3 family co-repressor|PF02671:Paired amphipathic helix repeat|PF16879:C-terminal domain of Sin3a protein	0.99991
GNG13	G protein subunit gamma 13%2C transcript variant X2 && sp|Q9JMF3|GBG13_MOUSE Guanine nucleotide-binding protein G(I)/G(S)/G(O) subunit gamma-13 OS=Mus musculus OX=10090 GN=Gng13 PE=1 SV=1 && -	0.99991
LAMB2	laminin subunit beta 2 && sp|P15800|LAMB2_RAT Laminin subunit beta-2 OS=Rattus norvegicus OX=10116 GN=Lamb2 PE=1 SV=1 && PF21199:Laminin IV type B domain|PF00055:Laminin N-terminal (Domain VI)|PF23219:LAMB1-like domain|PF00053:Laminin EGF domain	0.99991
ADM	adrenomedullin && sp|O62827|ADML_BOVIN Pro-adrenomedullin OS=Bos taurus OX=9913 GN=ADM PE=2 SV=2 && PF00214:Calcitonin / CGRP / IAPP family	0.99991
CHCT1	CHD1 helical C-terminal domain containing 1 && sp|Q32KP7|CHCT1_BOVIN CHD1 helical C-terminal domain containing protein 1 OS=Bos taurus OX=9913 GN=CHCT1 PE=2 SV=2 && PF13907:Chromodomain-helicase-DNA-binding protein 1-like, C-terminal	0.99991
SLC25A6	solute carrier family 25 member 6 && sp|P12236|ADT3_HUMAN ADP/ATP translocase 3 OS=Homo sapiens OX=9606 GN=SLC25A6 PE=1 SV=4 && PF00153:Mitochondrial carrier protein	0.99991
NMB	neuromedin B%2C transcript variant X1 && sp|Q2T9U8|NMB_BOVIN Neuromedin-B OS=Bos taurus OX=9913 GN=NMB PE=2 SV=1 && -	0.99991
TNFRSF13C	TNF receptor superfamily member 13C%2C transcript variant X1 && - && -	0.99991
LOC142086307	uncharacterized LOC142086307 && - && -	0.99991
LPXN	leupaxin%2C transcript variant X1 && sp|Q99N69|LPXN_MOUSE Leupaxin OS=Mus musculus OX=10090 GN=Lpxn PE=1 SV=2 && PF00412:LIM domain	0.99991
VCAN	versican%2C transcript variant X2 && sp|Q90953|CSPG2_CHICK Versican core protein OS=Gallus gallus OX=9031 GN=VCAN PE=2 SV=1 && PF07686:Immunoglobulin V-set domain|PF00059:Lectin C-type domain|PF00193:Extracellular link domain	0.99991
DOCK4	dedicator of cytokinesis 4 && sp|P59764|DOCK4_MOUSE Dedicator of cytokinesis protein 4 OS=Mus musculus OX=10090 GN=Dock4 PE=1 SV=1 && PF14429:C2 domain in Dock180 and Zizimin proteins|PF20422:DHR-2, Lobe B|PF23554:Dedicator of cytokinesis (DOCK) TPR region|PF16172:DOCK N-terminus|PF20421:DHR-2, Lobe C	0.99991
ISOC1	isochorismatase domain containing 1 && sp|Q96CN7|ISOC1_HUMAN Isochorismatase domain-containing protein 1 OS=Homo sapiens OX=9606 GN=ISOC1 PE=1 SV=3 && PF00857:Isochorismatase domain	0.99991
MCM9	minichromosome maintenance 9 homologous recombination repair factor && sp|I0IUP4|MCM9_CHICK DNA helicase MCM9 OS=Gallus gallus OX=9031 GN=MCM9 PE=1 SV=2 && PF00493:MCM P-loop domain|PF17855:MCM AAA-lid domain|PF17207:MCM OB domain	0.99991
LOC142076793	18S ribosomal RNA && - && -	0.99991
LOC142076702	zinc finger protein 865-like && sp|B1H2Q6|ZN865_XENTR Zinc finger protein 865 OS=Xenopus tropicalis OX=8364 GN=znf865 PE=2 SV=1 && -	0.99991
JAK3	Janus kinase 3 && sp|P52333|JAK3_HUMAN Tyrosine-protein kinase JAK3 OS=Homo sapiens OX=9606 GN=JAK3 PE=1 SV=2 && PF18377:FERM F2 acyl-CoA binding protein-like domain|PF18379:FERM F1 ubiquitin-like domain|PF17887:Jak1 pleckstrin homology-like domain|PF21990:SH2 domain|PF07714:Protein tyrosine and serine/threonine kinase	0.99991
CAPN11	calpain 11%2C transcript variant X2 && sp|P00789|CANX_CHICK Calpain-1 catalytic subunit OS=Gallus gallus OX=9031 PE=1 SV=2 && PF00648:Calpain family cysteine protease|PF01067:Calpain large subunit, domain III	0.99991
LOC142075263	uncharacterized LOC142075263 && - && -	0.99991
M1AP	meiosis 1 associated protein && sp|Q8TC57|M1AP_HUMAN Meiosis 1 arrest protein OS=Homo sapiens OX=9606 GN=M1AP PE=1 SV=1 && -	0.99991
LSG1	large 60S subunit nuclear export GTPase 1%2C transcript variant X1 && sp|Q5ZJD3|LSG1_CHICK Large subunit GTPase 1 homolog OS=Gallus gallus OX=9031 GN=LSG1 PE=2 SV=1 && PF01926:50S ribosome-binding GTPase	0.99991
TRNAD-GUC	tRNA-Asp && - && -	0.99991
APOD	apolipoprotein D%2C transcript variant X3 && sp|Q32KY0|APOD_BOVIN Apolipoprotein D OS=Bos taurus OX=9913 GN=APOD PE=2 SV=1 && PF08212:Lipocalin-like domain	0.99991
UCHL1	ubiquitin C-terminal hydrolase L1 && sp|Q9GM50|UCHL1_HORSE Ubiquitin carboxyl-terminal hydrolase isozyme L1 OS=Equus caballus OX=9796 GN=UCHL1 PE=2 SV=2 && PF01088:Ubiquitin carboxyl-terminal hydrolase, family 1	0.99991
EFHD1	EF-hand domain family member D1 && sp|Q17QM6|EFHD1_BOVIN EF-hand domain-containing protein D1 OS=Bos taurus OX=9913 GN=EFHD1 PE=2 SV=1 && PF13499:EF-hand domain pair	0.99991
ZC2HC1A	zinc finger C2HC-type containing 1A%2C transcript variant X1 && sp|A4FUE7|ZC21A_BOVIN Zinc finger C2HC domain-containing protein 1A OS=Bos taurus OX=9913 GN=ZC2HC1A PE=2 SV=1 && PF13913:zinc-finger of a C2HC-type	0.99991
GNB1L	G protein subunit beta 1 like%2C transcript variant X1 && sp|Q9BYB4|GNB1L_HUMAN Guanine nucleotide-binding protein subunit beta-like protein 1 OS=Homo sapiens OX=9606 GN=GNB1L PE=1 SV=2 && -	0.99991
NAV3	neuron navigator 3%2C transcript variant X1 && sp|Q8IVL0|NAV3_HUMAN Neuron navigator 3 OS=Homo sapiens OX=9606 GN=NAV3 PE=1 SV=3 && PF23092:Neuron navigator 1-like, ubiquitin-like domain|PF00307:Calponin homology (CH) domain	0.99991
LOC142078565	uncharacterized LOC142078565%2C transcript variant X1 && - && -	0.99991
RIPK4	receptor interacting serine/threonine kinase 4 && sp|Q9ERK0|RIPK4_MOUSE Receptor-interacting serine/threonine-protein kinase 4 OS=Mus musculus OX=10090 GN=Ripk4 PE=1 SV=2 && PF12796:Ankyrin repeats (3 copies)|PF00069:Protein kinase domain	0.99991
LOC142089592	sacsin-like && sp|Q9JLC8|SACS_MOUSE Sacsin OS=Mus musculus OX=10090 GN=Sacs PE=1 SV=2 && -	0.99991
LOC142075126	large ribosomal subunit protein uL22%2C transcript variant X2 && sp|Q3T025|RL17_BOVIN Large ribosomal subunit protein uL22 OS=Bos taurus OX=9913 GN=RPL17 PE=2 SV=3 && PF00237:Ribosomal protein L22p/L17e	0.99991
TP53I11	tumor protein p53 inducible protein 11%2C transcript variant X2 && sp|Q0VCQ8|P5I11_BOVIN Tumor protein p53-inducible protein 11 OS=Bos taurus OX=9913 GN=TP53I11 PE=2 SV=1 && -	0.99991
LOC142092882	uncharacterized LOC142092882%2C transcript variant X1 && - && -	0.99991
LOC142078093	uncharacterized LOC142078093 && - && -	0.99991
CTRL	chymotrypsin like && sp|P40313|CTRL_HUMAN Chymotrypsin-like protease CTRL-1 OS=Homo sapiens OX=9606 GN=CTRL PE=1 SV=1 && PF00089:Trypsin	0.99991
LOC142085356	deoxyribodipyrimidine photo-lyase-like%2C transcript variant X1 && sp|Q28811|PHR_POTTR Deoxyribodipyrimidine photo-lyase OS=Potorous tridactylus OX=9310 GN=PHR PE=2 SV=1 && PF00875:DNA photolyase	0.99991
SBF1	SET binding factor 1%2C transcript variant X1 && sp|O95248|MTMR5_HUMAN Myotubularin-related protein 5 OS=Homo sapiens OX=9606 GN=SBF1 PE=1 SV=4 && PF12335:Myotubularin protein|PF00169:PH domain|PF02893:GRAM domain|PF02141:DENN (AEX-3) domain|PF03456:uDENN domain|PF06602:Myotubularin-like phosphatase domain	0.99991
ZDHHC23	zDHHC palmitoyltransferase 23%2C transcript variant X1 && sp|Q76IC6|ZDH23_RAT Palmitoyltransferase ZDHHC23 OS=Rattus norvegicus OX=10116 GN=Zdhhc23 PE=1 SV=2 && PF01529:DHHC palmitoyltransferase	0.99991
LOC142074140	HLA class II histocompatibility antigen%2C DR alpha chain-like && sp|P01903|DRA_HUMAN HLA class II histocompatibility antigen, DR alpha chain OS=Homo sapiens OX=9606 GN=HLA-DRA PE=1 SV=2 && -	0.99991
ZBTB37	zinc finger and BTB domain containing 37%2C transcript variant X4 && sp|Q5TC79|ZBT37_HUMAN Zinc finger and BTB domain-containing protein 37 OS=Homo sapiens OX=9606 GN=ZBTB37 PE=1 SV=1 && -	0.99991
NR2C2AP	nuclear receptor 2C2 associated protein && sp|Q3TV70|NR2CA_MOUSE Nuclear receptor 2C2-associated protein OS=Mus musculus OX=10090 GN=Nr2c2ap PE=1 SV=1 && -	0.99991
LOC142089320	interleukin-9 receptor-like%2C transcript variant X1 && sp|Q01113|IL9R_HUMAN Interleukin-9 receptor OS=Homo sapiens OX=9606 GN=IL9R PE=1 SV=3 && -	0.99991
LOC142076797	18S ribosomal RNA && - && -	0.99991
LOC142073555	uncharacterized LOC142073555 && sp|Q9D2F7|P210L_MOUSE Nuclear pore membrane glycoprotein 210-like OS=Mus musculus OX=10090 GN=Nup210l PE=1 SV=2 && -	0.99991
MAMDC4	MAM domain containing 4 && sp|A2AJA7|AEGP_MOUSE Apical endosomal glycoprotein OS=Mus musculus OX=10090 GN=Mamdc4 PE=3 SV=1 && PF00629:MAM domain, meprin/A5/mu	0.99991
GIP	gastric inhibitory polypeptide && - && PF00123:Peptide hormone	0.99991
CCDC18	coiled-coil domain containing 18 && sp|Q640L5|CCD18_MOUSE Coiled-coil domain-containing protein 18 OS=Mus musculus OX=10090 GN=Ccdc18 PE=1 SV=1 && -	0.99991
LOC142079090	uncharacterized LOC142079090%2C transcript variant X4 && - && -	0.99991
TMEM231	transmembrane protein 231%2C transcript variant X1 && sp|F1NNL1|TM231_CHICK Transmembrane protein 231 OS=Gallus gallus OX=9031 GN=TMEM231 PE=3 SV=2 && PF10149:Transmembrane protein 231	0.99991
LOC142074531	uncharacterized LOC142074531 && sp|Q69ZW3|EHBP1_MOUSE EH domain-binding protein 1 OS=Mus musculus OX=10090 GN=Ehbp1 PE=1 SV=3 && PF00307:Calponin homology (CH) domain|PF12130:Bivalent Mical/EHBP Rab binding domain	0.99991
LOC142074284	uncharacterized LOC142074284 && - && -	0.99991
LOC142080877	deoxyribonuclease TATDN3-like && sp|Q17R31|TATD3_HUMAN Putative deoxyribonuclease TATDN3 OS=Homo sapiens OX=9606 GN=TATDN3 PE=1 SV=1 && PF01026:TatD related DNase	0.99991
MACROH2A2	macroH2A.2 histone%2C transcript variant X2 && sp|Q9P0M6|H2AW_HUMAN Core histone macro-H2A.2 OS=Homo sapiens OX=9606 GN=MACROH2A2 PE=1 SV=3 && PF00125:Core histone H2A/H2B/H3/H4|PF01661:Macro domain|PF16211:C-terminus of histone H2A	0.99991
SOX5	SRY-box transcription factor 5%2C transcript variant X1 && sp|P35711|SOX5_HUMAN Transcription factor SOX-5 OS=Homo sapiens OX=9606 GN=SOX5 PE=1 SV=3 && PF00505:HMG (high mobility group) box	0.99991
C8H1orf210	chromosome 8 C1orf210 homolog%2C transcript variant X2 && sp|Q8IVY1|CA210_HUMAN Type III endosome membrane protein TEMP OS=Homo sapiens OX=9606 GN=C1orf210 PE=1 SV=1 && PF15176:Leucine-rich repeat family 19 TM domain|PF13855:Leucine rich repeat	0.99991
PERCC1	proline and glutamate rich with coiled coil 1 && sp|A0A1W2PR82|PERC1_HUMAN Protein PERCC1 OS=Homo sapiens OX=9606 GN=PERCC1 PE=3 SV=1 && -	0.99991
GALNT1	polypeptide N-acetylgalactosaminyltransferase 1%2C transcript variant X2 && sp|Q10472|GALT1_HUMAN Polypeptide N-acetylgalactosaminyltransferase 1 OS=Homo sapiens OX=9606 GN=GALNT1 PE=1 SV=1 && PF00652:Ricin-type beta-trefoil lectin domain|PF00535:Glycosyl transferase family 2	0.99991
GLUL	glutamate-ammonia ligase && sp|P16580|GLNA_CHICK Glutamine synthetase OS=Gallus gallus OX=9031 GN=GLUL PE=1 SV=1 && PF03951:Glutamine synthetase, beta-Grasp domain|PF00120:Glutamine synthetase, catalytic domain	0.99991
MAK16	MAK16 homolog && sp|Q9BXY0|MAK16_HUMAN Protein MAK16 homolog OS=Homo sapiens OX=9606 GN=MAK16 PE=1 SV=2 && PF04874:Mak16 protein C-terminal region|PF01778:Ribosomal L28e protein family	0.99991
LOC142083814	anterior gradient protein 3-like && sp|Q8R3W7|AGR3_MOUSE Anterior gradient protein 3 OS=Mus musculus OX=10090 GN=Agr3 PE=2 SV=1 && PF13899:Thioredoxin-like	0.99991
LOC142081355	uncharacterized LOC142081355 && - && -	0.99991
CACNA1E	calcium voltage-gated channel subunit alpha1 E && sp|Q15878|CAC1E_HUMAN Voltage-dependent R-type calcium channel subunit alpha-1E OS=Homo sapiens OX=9606 GN=CACNA1E PE=1 SV=3 && PF00520:Ion transport protein|PF08763:Voltage gated calcium channel IQ domain|PF16905:Voltage-dependent L-type calcium channel, IQ-associated	0.99991
LOC142088847	uncharacterized LOC142088847%2C transcript variant X2 && - && -	0.99991
TMEM79	transmembrane protein 79%2C transcript variant X2 && sp|Q9D709|TMM79_MOUSE Transmembrane protein 79 OS=Mus musculus OX=10090 GN=Tmem79 PE=1 SV=1 && -	0.99991
PHACTR2	phosphatase and actin regulator 2%2C transcript variant X3 && sp|O75167|PHAR2_HUMAN Phosphatase and actin regulator 2 OS=Homo sapiens OX=9606 GN=PHACTR2 PE=1 SV=2 && -	0.99991
LOC142091071	uncharacterized LOC142091071 && - && -	0.99991
ANXA1	annexin A1 && sp|Q92040|ANX12_COLLI Annexin A1 isoform p37 OS=Columba livia OX=8932 GN=CP37 PE=1 SV=1 && PF00191:Annexin	0.99991
LOC142077647	FACT complex subunit SPT16 && sp|Q9Y5B9|SP16H_HUMAN FACT complex subunit SPT16 OS=Homo sapiens OX=9606 GN=SUPT16H PE=1 SV=1 && PF08644:FACT complex subunit (SPT16/CDC68)|PF24824:FACT complex subunit SPT16 PH-like domain|PF00557:Metallopeptidase family M24|PF14826:FACT complex subunit SPT16 N-terminal lobe domain|PF08512:Histone chaperone Rttp106-like, middle domain	0.99991
FNDC5	fibronectin type III domain containing 5 && sp|Q8NAU1|FNDC5_HUMAN Fibronectin type III domain-containing protein 5 OS=Homo sapiens OX=9606 GN=FNDC5 PE=1 SV=4 && -	0.99991
LOC142081586	N-acetyltransferase 8-like%2C transcript variant X1 && sp|Q9JIY7|NAT8_MOUSE N-acetyltransferase 8 OS=Mus musculus OX=10090 GN=Nat8 PE=1 SV=1 && PF00583:Acetyltransferase (GNAT) family	0.99991
KHDC4	KH domain containing 4%2C pre-mRNA splicing factor%2C transcript variant X5 && sp|Q5ZL54|KHDC4_CHICK KH homology domain-containing protein 4 OS=Gallus gallus OX=9031 GN=KHDC4 PE=2 SV=1 && PF22675:KHDC4/BBP-like, KH-domain type I|PF23469:KH-domain	0.99991
C1QC	complement C1q C chain && sp|P31722|C1QC_RAT Complement C1q subcomponent subunit C OS=Rattus norvegicus OX=10116 GN=C1qc PE=1 SV=2 && -	0.99991
LOC142088513	glutamate dehydrogenase%2C mitochondrial-like && sp|P42174|DHE3_PIG Glutamate dehydrogenase 1, mitochondrial OS=Sus scrofa OX=9823 GN=GLUD1 PE=1 SV=2 && PF00208:Glutamate/Leucine/Phenylalanine/Valine dehydrogenase|PF02812:Glu/Leu/Phe/Val dehydrogenase, dimerisation domain	0.99991
LOC142077390	18S ribosomal RNA && - && -	0.99991
LOC142079357	ubiquitin-conjugating enzyme E2 E2 && sp|Q96LR5|UB2E2_HUMAN Ubiquitin-conjugating enzyme E2 E2 OS=Homo sapiens OX=9606 GN=UBE2E2 PE=1 SV=1 && PF00179:Ubiquitin-conjugating enzyme	0.99991
LOC142074173	uncharacterized LOC142074173%2C transcript variant X2 && - && PF13465:Zinc-finger double domain	0.99991
LOC142076524	sulfotransferase 2B1-like%2C transcript variant X2 && sp|O00204|ST2B1_HUMAN Sulfotransferase 2B1 OS=Homo sapiens OX=9606 GN=SULT2B1 PE=1 SV=2 && -	0.99991
AEBP1	AE binding protein 1 && sp|A2RUV9|AEBP1_RAT Adipocyte enhancer-binding protein 1 OS=Rattus norvegicus OX=10116 GN=Aebp1 PE=2 SV=1 && PF13620:Carboxypeptidase regulatory-like domain|PF00754:F5/8 type C domain|PF00246:Zinc carboxypeptidase	0.99991
ARHGEF26	Rho guanine nucleotide exchange factor 26 && sp|Q96DR7|ARHGQ_HUMAN Rho guanine nucleotide exchange factor 26 OS=Homo sapiens OX=9606 GN=ARHGEF26 PE=1 SV=4 && -	0.99991
LOC142075258	tetraspanin-36-like && sp|Q6NWG0|TSN36_DANRE Tetraspanin-36 OS=Danio rerio OX=7955 GN=tspan36 PE=1 SV=2 && PF00335:Tetraspanin family	0.99991
HRH3	histamine receptor H3 && sp|Q9JI35|HRH3_CAVPO Histamine H3 receptor OS=Cavia porcellus OX=10141 GN=HRH3 PE=2 SV=2 && PF00001:7 transmembrane receptor (rhodopsin family)	0.99991
OLFML2B	olfactomedin like 2B && sp|Q68BL8|OLM2B_HUMAN Olfactomedin-like protein 2B OS=Homo sapiens OX=9606 GN=OLFML2B PE=1 SV=2 && PF02191:Olfactomedin-like domain	0.99991
TMED2	transmembrane p24 trafficking protein 2 && sp|P49020|TMED2_CRIGR Transmembrane emp24 domain-containing protein 2 (Fragment) OS=Cricetulus griseus OX=10029 GN=TMED2 PE=1 SV=1 && PF01105:emp24/gp25L/p24 family/GOLD	0.99991
MALSU1	mitochondrial assembly of ribosomal large subunit 1 && sp|Q96EH3|MASU1_HUMAN Mitochondrial assembly of ribosomal large subunit protein 1 OS=Homo sapiens OX=9606 GN=MALSU1 PE=1 SV=1 && PF02410:Ribosomal silencing factor during starvation	0.99991
LOC142083345	histone H4 && sp|P62803|H4_BOVIN Histone H4 OS=Bos taurus OX=9913 PE=1 SV=2 && -	0.99991
UPP1	uridine phosphorylase 1%2C transcript variant X1 && sp|P52624|UPP1_MOUSE Uridine phosphorylase 1 OS=Mus musculus OX=10090 GN=Upp1 PE=1 SV=2 && PF01048:Phosphorylase superfamily	0.99991
RPL26L1	ribosomal protein L26 like 1 && sp|P61257|RL26_BOVIN Large ribosomal subunit protein uL24 OS=Bos taurus OX=9913 GN=RPL26 PE=2 SV=1 && PF16906:Ribosomal proteins L26 eukaryotic, L24P archaeal	0.99991
LOC142081952	uncharacterized LOC142081952 && sp|Q9ET54|PALLD_MOUSE Palladin OS=Mus musculus OX=10090 GN=Palld PE=1 SV=2 && -	0.99991
LOC142080958	uncharacterized LOC142080958 && - && -	0.99991
METTL27	methyltransferase like 27%2C transcript variant X3 && sp|Q8N6F8|MET27_HUMAN Methyltransferase-like protein 27 OS=Homo sapiens OX=9606 GN=METTL27 PE=1 SV=2 && PF13489:Methyltransferase domain	0.99991
NEU4	neuraminidase 4 && sp|Q8WWR8|NEUR4_HUMAN Sialidase-4 OS=Homo sapiens OX=9606 GN=NEU4 PE=1 SV=3 && PF13088:BNR repeat-like domain	0.99991
LOC142084650	small nucleolar RNA SNORD98 && - && -	0.99991
ATP8B2	ATPase phospholipid transporting 8B2%2C transcript variant X2 && sp|P98198|AT8B2_HUMAN Phospholipid-transporting ATPase ID OS=Homo sapiens OX=9606 GN=ATP8B2 PE=1 SV=2 && -	0.99991
LOC142086276	uncharacterized LOC142086276 && - && -	0.99991
LOC142079681	uncharacterized LOC142079681%2C transcript variant X1 && sp|A2AG06|MEIOC_MOUSE Meiosis-specific coiled-coil domain-containing protein MEIOC OS=Mus musculus OX=10090 GN=Meioc PE=1 SV=1 && PF15189:Meiosis-specific coiled-coil domain-containing protein MEIOC	0.99991
ATP2A3	ATPase sarcoplasmic/endoplasmic reticulum Ca2+ transporting 3%2C transcript variant X2 && sp|Q9YGL9|AT2A3_CHICK Sarcoplasmic/endoplasmic reticulum calcium ATPase 3 OS=Gallus gallus OX=9031 GN=ATP2A3 PE=2 SV=2 && PF00122:E1-E2 ATPase|PF00702:haloacid dehalogenase-like hydrolase|PF00690:Cation transporter/ATPase, N-terminus|PF00689:Cation transporting ATPase, C-terminus|PF13246:Cation transport ATP…	0.99991
LOC142077201	- && - && -	0.99991
LOC142074662	activated RNA polymerase II transcriptional coactivator p15-like%2C transcript variant X2 && sp|Q5ZK63|TCP4_CHICK Activated RNA polymerase II transcriptional coactivator p15 OS=Gallus gallus OX=9031 GN=SUB1 PE=2 SV=1 && PF02229:Transcriptional Coactivator p15 (PC4)	0.99991
TNS1	tensin 1%2C transcript variant X1 && sp|Q04205|TENS1_CHICK Tensin-1 OS=Gallus gallus OX=9031 GN=TNS1 PE=1 SV=3 && PF10409:C2 domain of PTEN tumour-suppressor protein|PF08416:Phosphotyrosine-binding domain	0.99991
LOC142091519	uncharacterized LOC142091519 && - && PF01697:Glycosyltransferase family 92	0.99991
LOC142090089	uncharacterized LOC142090089%2C transcript variant X3 && - && -	0.99991
B9D1	B9 domain containing 1 && sp|Q9UPM9|B9D1_HUMAN B9 domain-containing protein 1 OS=Homo sapiens OX=9606 GN=B9D1 PE=1 SV=1 && -	0.99991
CDCA7	cell division cycle associated 7 && sp|Q32PH1|CDCA7_BOVIN Cell division cycle-associated protein 7 OS=Bos taurus OX=9913 GN=CDCA7 PE=2 SV=1 && PF10497:Zinc-finger domain of monoamine-oxidase A repressor R1	0.99991
ANKRD13B	ankyrin repeat domain 13B%2C transcript variant X2 && sp|Q86YJ7|AN13B_HUMAN Ankyrin repeat domain-containing protein 13B OS=Homo sapiens OX=9606 GN=ANKRD13B PE=1 SV=4 && PF12796:Ankyrin repeats (3 copies)|PF11904:ANKRD13 C-terminal	0.99991
LOC142075766	uncharacterized LOC142075766%2C transcript variant X6 && - && -	0.99991
LOC142083599	neurabin-1-like && sp|Q9ULJ8|NEB1_HUMAN Neurabin-1 OS=Homo sapiens OX=9606 GN=PPP1R9A PE=1 SV=2 && -	0.99991
ARAP1	ArfGAP with RhoGAP domain%2C ankyrin repeat and PH domain 1 && sp|Q96P48|ARAP1_HUMAN Arf-GAP with Rho-GAP domain, ANK repeat and PH domain-containing protein 1 OS=Homo sapiens OX=9606 GN=ARAP1 PE=1 SV=3 && PF00169:PH domain|PF01412:Putative GTPase activating protein for Arf|PF00788:Ras association (RalGDS/AF-6) domain|PF00536:SAM domain (Sterile alpha motif)|PF00620:RhoGAP domain	0.99991
VAPB	VAMP associated protein B and C%2C transcript variant X1 && sp|O95292|VAPB_HUMAN Vesicle-associated membrane protein-associated protein B/C OS=Homo sapiens OX=9606 GN=VAPB PE=1 SV=3 && PF00635:MSP (Major sperm protein) domain	0.99991
RNF24	ring finger protein 24%2C transcript variant X5 && sp|Q9Y225|RNF24_HUMAN RING finger protein 24 OS=Homo sapiens OX=9606 GN=RNF24 PE=1 SV=1 && -	0.99991
SCML4	Scm polycomb group protein like 4 && sp|Q8N228|SCML4_HUMAN Sex comb on midleg-like protein 4 OS=Homo sapiens OX=9606 GN=SCML4 PE=1 SV=2 && -	0.99991
LOC142088345	- && sp|Q2VLG6|C163A_CANLF Scavenger receptor cysteine-rich type 1 protein M130 OS=Canis lupus familiaris OX=9615 GN=CD163 PE=2 SV=1 && -	0.99991
LOC142084615	gamma-aminobutyric acid receptor subunit pi-like && sp|Q5EA06|GBRP_BOVIN Gamma-aminobutyric acid receptor subunit pi OS=Bos taurus OX=9913 GN=GABRP PE=2 SV=1 && PF02932:Neurotransmitter-gated ion-channel transmembrane region|PF02931:Neurotransmitter-gated ion-channel ligand binding domain	0.99991
ITIH2	inter-alpha-trypsin inhibitor heavy chain 2 && sp|P97279|ITIH2_MESAU Inter-alpha-trypsin inhibitor heavy chain H2 OS=Mesocricetus auratus OX=10036 GN=ITIH2 PE=1 SV=1 && PF08487:Vault protein inter-alpha-trypsin domain|PF06668:Inter-alpha-trypsin inhibitor heavy chain C-terminus|PF00092:von Willebrand factor type A domain	0.99991
PALM	paralemmin && sp|Q9YGL6|PALM_CHICK Paralemmin-1 OS=Gallus gallus OX=9031 GN=PALM PE=1 SV=1 && PF03285:Paralemmin	0.99991
LOC142077507	protein NDRG2-like && sp|Q66KM2|NDRG2_XENTR Protein NDRG2 OS=Xenopus tropicalis OX=8364 GN=ndrg2 PE=2 SV=1 && PF03096:Ndr family	0.99991
RRH	retinal pigment epithelium-derived rhodopsin homolog && sp|O14718|OPSX_HUMAN Visual pigment-like receptor peropsin OS=Homo sapiens OX=9606 GN=RRH PE=1 SV=1 && -	0.99991
EDN1	endothelin 1 && sp|P22387|EDN1_MOUSE Endothelin-1 OS=Mus musculus OX=10090 GN=Edn1 PE=1 SV=3 && PF00322:Endothelin family	0.99991
LOC142085777	claudin-15-like%2C transcript variant X3 && sp|Q9Z0S5|CLD15_MOUSE Claudin-15 OS=Mus musculus OX=10090 GN=Cldn15 PE=1 SV=2 && -	0.99991
PNLDC1	PARN like ribonuclease domain containing exonuclease 1%2C transcript variant X5 && sp|B2RXZ1|PNDC1_MOUSE Poly(A)-specific ribonuclease PNLDC1 OS=Mus musculus OX=10090 GN=Pnldc1 PE=1 SV=1 && PF04857:CAF1 family ribonuclease	0.99991
LOC142090118	uncharacterized protein KIAA1671 homolog%2C transcript variant X2 && sp|Q5ZJ26|K1671_CHICK Uncharacterized protein KIAA1671 homolog OS=Gallus gallus OX=9031 GN=RCJMB04_21h11 PE=2 SV=1 && PF15327:Tankyrase binding protein C terminal domain	0.99991
CERS4	ceramide synthase 4 && sp|Q9HA82|CERS4_HUMAN Ceramide synthase 4 OS=Homo sapiens OX=9606 GN=CERS4 PE=1 SV=2 && PF03798:TLC domain	0.99991
SNTB2	syntrophin beta 2 && sp|Q61235|SNTB2_MOUSE Beta-2-syntrophin OS=Mus musculus OX=10090 GN=Sntb2 PE=1 SV=2 && PF00595:PDZ domain|PF18012:PH domain|PF23012:Syntrophin C-terminal PH domain	0.99991
MAN1B1	mannosidase alpha class 1B member 1%2C transcript variant X1 && sp|Q9UKM7|MA1B1_HUMAN Endoplasmic reticulum mannosyl-oligosaccharide 1,2-alpha-mannosidase OS=Homo sapiens OX=9606 GN=MAN1B1 PE=1 SV=2 && PF01532:Glycosyl hydrolase family 47	0.99991
UBE3D	ubiquitin protein ligase E3D%2C transcript variant X5 && sp|Q1JQA1|UBE3D_BOVIN E3 ubiquitin-protein ligase E3D OS=Bos taurus OX=9913 GN=UBE3D PE=2 SV=1 && PF09814:HECT-like Ubiquitin-conjugating enzyme (E2)-binding	0.99991
GFRA2	GDNF family receptor alpha 2 && sp|O13157|GFRA2_CHICK GDNF family receptor alpha-2 OS=Gallus gallus OX=9031 GN=GFRA2 PE=1 SV=1 && -	0.99991
NACC1	nucleus accumbens associated 1 && sp|Q96RE7|NACC1_HUMAN Nucleus accumbens-associated protein 1 OS=Homo sapiens OX=9606 GN=NACC1 PE=1 SV=1 && PF00651:BTB/POZ domain	0.99991
LOC142074573	lysozyme g-like && sp|P00719|LYG_STRCA Lysozyme g OS=Struthio camelus OX=8801 PE=1 SV=2 && -	0.99991
WDR53	WD repeat domain 53%2C transcript variant X2 && sp|Q32KQ2|WDR53_BOVIN WD repeat-containing protein 53 OS=Bos taurus OX=9913 GN=WDR53 PE=2 SV=1 && -	0.99991
TRPM2	transient receptor potential cation channel subfamily M member 2%2C transcript variant X1 && sp|O94759|TRPM2_HUMAN Transient receptor potential cation channel subfamily M member 2 OS=Homo sapiens OX=9606 GN=TRPM2 PE=1 SV=2 && PF00520:Ion transport protein|PF18139:SLOG in TRPM	0.99991
LOC142093193	pepsin B-like && sp|Q689Z7|PEPB_MONDO Pepsin B OS=Monodelphis domestica OX=13616 GN=PGB PE=2 SV=1 && -	0.99991
LOC142093229	uncharacterized LOC142093229%2C transcript variant X3 && - && -	0.99991
LOC142081116	uncharacterized LOC142081116 && - && -	0.99991
CCNB3	cyclin B3%2C transcript variant X1 && sp|P39963|CCNB3_CHICK G2/mitotic-specific cyclin-B3 OS=Gallus gallus OX=9031 GN=CCNB3 PE=2 SV=1 && PF02984:Cyclin, C-terminal domain|PF00134:Cyclin, N-terminal domain	0.99991
LOC142085232	uncharacterized LOC142085232 && - && -	0.99991
SGTB	small glutamine rich tetratricopeptide repeat co-chaperone beta && sp|Q96EQ0|SGTB_HUMAN Small glutamine-rich tetratricopeptide repeat-containing protein beta OS=Homo sapiens OX=9606 GN=SGTB PE=1 SV=1 && PF00515:Tetratricopeptide repeat|PF16546:Homodimerisation domain of SGTA	0.99991
RARB	retinoic acid receptor beta%2C transcript variant X2 && sp|Q9W6B3|RARB_COTJA Retinoic acid receptor beta OS=Coturnix japonica OX=93934 GN=RARB PE=2 SV=1 && PF00104:Ligand-binding domain of nuclear hormone receptor|PF00105:Double treble clef zinc finger, C4 type	0.99991
LOC142074607	uncharacterized LOC142074607 && sp|Q6DRH5|NOP10_DANRE H/ACA ribonucleoprotein complex subunit 3 OS=Danio rerio OX=7955 GN=nop10 PE=3 SV=1 && PF04135:Nucleolar RNA-binding protein, Nop10p family	0.99991
CAPN15	calpain 15%2C transcript variant X3 && sp|Q9JLG8|CAN15_MOUSE Calpain-15 OS=Mus musculus OX=10090 GN=Capn15 PE=1 SV=1 && -	0.99991
LOC142086051	uncharacterized LOC142086051 && - && -	0.99991
SVIP	small VCP interacting protein%2C transcript variant X2 && - && PF15811:Small VCP/p97-interacting protein	0.99991
COPS5	COP9 signalosome subunit 5%2C transcript variant X1 && sp|O35864|CSN5_MOUSE COP9 signalosome complex subunit 5 OS=Mus musculus OX=10090 GN=Cops5 PE=1 SV=3 && PF18323:Cop9 signalosome subunit 5 C-terminal domain|PF01398:JAB1/Mov34/MPN/PAD-1 ubiquitin protease	0.99991
EPB41L2	erythrocyte membrane protein band 4.1 like 2%2C transcript variant X8 && sp|O43491|E41L2_HUMAN Band 4.1-like protein 2 OS=Homo sapiens OX=9606 GN=EPB41L2 PE=1 SV=1 && -	0.99991
TRAK1	trafficking kinesin protein 1%2C transcript variant X1 && sp|Q9UPV9|TRAK1_HUMAN Trafficking kinesin-binding protein 1 OS=Homo sapiens OX=9606 GN=TRAK1 PE=1 SV=1 && PF04849:HAP1 N-terminal conserved region|PF12448:Kinesin associated protein	0.99991
LOC142091020	uncharacterized LOC142091020%2C transcript variant X1 && - && -	0.99991
PFKFB2	6-phosphofructo-2-kinase/fructose-2%2C6-biphosphatase 2%2C transcript variant X2 && sp|P26285|F262_BOVIN 6-phosphofructo-2-kinase/fructose-2,6-bisphosphatase 2 OS=Bos taurus OX=9913 GN=PFKFB2 PE=1 SV=2 && PF01591:6-phosphofructo-2-kinase|PF00300:Histidine phosphatase superfamily (branch 1)	0.99991
HYAL1	hyaluronidase 1%2C transcript variant X1 && sp|Q12794|HYAL1_HUMAN Hyaluronidase-1 OS=Homo sapiens OX=9606 GN=HYAL1 PE=1 SV=2 && -	0.99991
BRD2	bromodomain containing 2%2C transcript variant X1 && sp|Q32S26|BRD2_BOVIN Bromodomain-containing protein 2 OS=Bos taurus OX=9913 GN=BRD2 PE=3 SV=1 && PF00439:Bromodomain|PF17035:Bromodomain extra-terminal - transcription regulation	0.99991
ADAM19	ADAM metallopeptidase domain 19 && sp|Q9H013|ADA19_HUMAN Disintegrin and metalloproteinase domain-containing protein 19 OS=Homo sapiens OX=9606 GN=ADAM19 PE=1 SV=3 && PF00200:Disintegrin|PF01421:Reprolysin (M12B) family zinc metalloprotease|PF08516:ADAM cysteine-rich|PF01562:Reprolysin family propeptide	0.99991
SAMSN1	SAM domain%2C SH3 domain and nuclear localization signals 1 && sp|Q9NSI8|SAMN1_HUMAN SAM domain-containing protein SAMSN-1 OS=Homo sapiens OX=9606 GN=SAMSN1 PE=1 SV=1 && PF12485:SLy Proteins Associated Disordered Region	0.99991
LOC142084054	uncharacterized LOC142084054 && sp|Q86X67|NUD13_HUMAN NAD(P)H pyrophosphatase NUDT13, mitochondrial OS=Homo sapiens OX=9606 GN=NUDT13 PE=1 SV=3 && -	0.99991
PITPNM1	phosphatidylinositol transfer protein membrane associated 1%2C transcript variant X1 && sp|O00562|PITM1_HUMAN Membrane-associated phosphatidylinositol transfer protein 1 OS=Homo sapiens OX=9606 GN=PITPNM1 PE=1 SV=4 && PF24695:PITM 1-3, beta-sandwich domain|PF02121:Phosphatidylinositol transfer protein|PF24694:PITM 1-3, LNS2 domain|PF02862:DDHD domain	0.99991
LOC142093207	receptor-type tyrosine-protein phosphatase V-like && sp|P70289|PTPRV_MOUSE Receptor-type tyrosine-protein phosphatase V OS=Mus musculus OX=10090 GN=Ptprv PE=1 SV=1 && PF00102:Protein-tyrosine phosphatase|PF18861:TM proximal of protein tyrosine phosphatase, receptor type J	0.99991
HEPH	hephaestin%2C transcript variant X2 && sp|Q9BQS7|HEPH_HUMAN Hephaestin OS=Homo sapiens OX=9606 GN=HEPH PE=1 SV=3 && PF07731:Multicopper oxidase	0.99991
LOC142076627	guanylate-binding protein 1-like%2C transcript variant X1 && sp|Q5D1D6|GBP1_CHLAE Guanylate-binding protein 1 OS=Chlorocebus aethiops OX=9534 GN=GBP1 PE=2 SV=1 && PF02263:Guanylate-binding protein, N-terminal domain|PF02841:Guanylate-binding protein, C-terminal domain	0.99991
GCDH	glutaryl-CoA dehydrogenase%2C transcript variant X1 && sp|Q2KHZ9|GCDH_BOVIN Glutaryl-CoA dehydrogenase, mitochondrial OS=Bos taurus OX=9913 GN=GCDH PE=2 SV=1 && PF02771:Acyl-CoA dehydrogenase, N-terminal domain|PF00441:Acyl-CoA dehydrogenase, C-terminal domain|PF02770:Acyl-CoA dehydrogenase, middle domain	0.99991
RAB32	RAB32%2C member RAS oncogene family && sp|Q13637|RAB32_HUMAN Ras-related protein Rab-32 OS=Homo sapiens OX=9606 GN=RAB32 PE=1 SV=3 && PF00071:Ras family	0.99991
C2CD2L	C2CD2 like%2C transcript variant X10 && sp|Q80X80|C2C2L_MOUSE Phospholipid transfer protein C2CD2L OS=Mus musculus OX=10090 GN=C2cd2l PE=1 SV=3 && -	0.99991
LOC142086191	uncharacterized LOC142086191 && - && -	0.99991
ATP6V1C2	ATPase H+ transporting V1 subunit C2 && sp|Q6AYE4|VATC2_RAT V-type proton ATPase subunit C 2 OS=Rattus norvegicus OX=10116 GN=Atp6v1c2 PE=2 SV=1 && PF03223:V-ATPase subunit C	0.99991
BTF3	basic transcription factor 3%2C transcript variant X2 && sp|Q64152|BTF3_MOUSE Transcription factor BTF3 OS=Mus musculus OX=10090 GN=Btf3 PE=1 SV=3 && PF01849:NAC domain	0.99991
LOC142088309	aldehyde dehydrogenase family 3 member B1-like && sp|P43353|AL3B1_HUMAN Aldehyde dehydrogenase family 3 member B1 OS=Homo sapiens OX=9606 GN=ALDH3B1 PE=1 SV=1 && -	0.99991
TLR7	toll like receptor 7 && sp|Q9NYK1|TLR7_HUMAN Toll-like receptor 7 OS=Homo sapiens OX=9606 GN=TLR7 PE=1 SV=1 && PF01582:TIR domain|PF13855:Leucine rich repeat|PF18837:Leucine-rich repeat	0.99991
LOC142093317	uncharacterized LOC142093317%2C transcript variant X4 && - && -	0.99991
FBXO10	F-box protein 10%2C transcript variant X1 && sp|Q9UK96|FBX10_HUMAN F-box only protein 10 OS=Homo sapiens OX=9606 GN=FBXO10 PE=1 SV=3 && PF13229:Right handed beta helix region|PF12937:F-box-like	0.99991
LOC142077655	SAGA-associated factor 29-like && sp|Q96ES7|SGF29_HUMAN SAGA-associated factor 29 OS=Homo sapiens OX=9606 GN=SGF29 PE=1 SV=1 && -	0.99991
NEURL1	neuralized E3 ubiquitin protein ligase 1%2C transcript variant X1 && sp|O76050|NEUL1_HUMAN E3 ubiquitin-protein ligase NEURL1 OS=Homo sapiens OX=9606 GN=NEURL1 PE=1 SV=1 && PF07177:Neuralized|PF13920:Zinc finger, C3HC4 type (RING finger)	0.99991
LOC142079052	ovalbumin-related protein Y-like && sp|P01014|OVALY_CHICK Ovalbumin-related protein Y OS=Gallus gallus OX=9031 GN=SERPINB14B PE=1 SV=1 && PF00079:Serpin (serine protease inhibitor)	0.99991
SLC4A3	solute carrier family 4 member 3%2C transcript variant X1 && sp|P48751|B3A3_HUMAN Anion exchange protein 3 OS=Homo sapiens OX=9606 GN=SLC4A3 PE=1 SV=2 && PF00955:HCO3- transporter integral membrane domain|PF07565:Band 3 cytoplasmic domain	0.99991
LOC142084141	uncharacterized LOC142084141 && - && -	0.99991
SEMA4B	semaphorin 4B && sp|Q62179|SEM4B_MOUSE Semaphorin-4B OS=Mus musculus OX=10090 GN=Sema4b PE=1 SV=2 && PF01403:Sema domain	0.99991
METAP1D	methionyl aminopeptidase type 1D%2C mitochondrial%2C transcript variant X6 && sp|Q9CPW9|MAP12_MOUSE Methionine aminopeptidase 1D, mitochondrial OS=Mus musculus OX=10090 GN=Metap1d PE=2 SV=1 && -	0.99991
IFT172	intraflagellar transport 172%2C transcript variant X1 && sp|Q6VH22|IF172_MOUSE Intraflagellar transport protein 172 homolog OS=Mus musculus OX=10090 GN=Ift172 PE=1 SV=1 && PF24762:IF140/IFT172 TPR domain	0.99991
LOC142074568	- && sp|P01875|IGHM_CHICK Ig mu chain C region OS=Gallus gallus OX=9031 PE=2 SV=2 && PF07654:Immunoglobulin C1-set domain	0.99991
DUSP28	dual specificity phosphatase 28 && sp|Q4G0W2|DUS28_HUMAN Dual specificity phosphatase 28 OS=Homo sapiens OX=9606 GN=DUSP28 PE=1 SV=1 && PF00782:Dual specificity phosphatase, catalytic domain	0.99991
PIP4K2A	phosphatidylinositol-5-phosphate 4-kinase type 2 alpha%2C transcript variant X1 && sp|Q5F356|PI42A_CHICK Phosphatidylinositol 5-phosphate 4-kinase type-2 alpha OS=Gallus gallus OX=9031 GN=PIP4K2A PE=2 SV=1 && -	0.99991
PPP1R3D	protein phosphatase 1 regulatory subunit 3D && sp|O95685|PPR3D_HUMAN Protein phosphatase 1 regulatory subunit 3D OS=Homo sapiens OX=9606 GN=PPP1R3D PE=1 SV=1 && PF03370:Carbohydrate/starch-binding module (family 21)	0.99991
CDK14	cyclin dependent kinase 14%2C transcript variant X2 && sp|O94921|CDK14_HUMAN Cyclin-dependent kinase 14 OS=Homo sapiens OX=9606 GN=CDK14 PE=1 SV=3 && PF00069:Protein kinase domain	0.99991
LOC142074050	E3 SUMO-protein ligase ZBED1-like && sp|O96006|ZBED1_HUMAN E3 SUMO-protein ligase ZBED1 OS=Homo sapiens OX=9606 GN=ZBED1 PE=1 SV=1 && PF05699:hAT family C-terminal dimerisation region|PF02892:BED zinc finger	0.99991
LOC142091094	uncharacterized LOC142091094 && - && -	0.99991
LOC142091406	general transcription factor 3C polypeptide 5-like%2C transcript variant X6 && sp|Q9Y5Q8|TF3C5_HUMAN General transcription factor 3C polypeptide 5 OS=Homo sapiens OX=9606 GN=GTF3C5 PE=1 SV=2 && PF09734:RNA polymerase III transcription factor (TF)IIIC subunit HTH domain|PF17682:Tau95 Triple barrel domain	0.99991
LOC142080471	uncharacterized LOC142080471%2C transcript variant X1 && - && -	0.99991
TACC1	transforming acidic coiled-coil containing protein 1%2C transcript variant X1 && sp|O75410|TACC1_HUMAN Transforming acidic coiled-coil-containing protein 1 OS=Homo sapiens OX=9606 GN=TACC1 PE=1 SV=2 && -	0.99991
REPS2	RALBP1 associated Eps domain containing 2%2C transcript variant X3 && sp|Q8NFH8|REPS2_HUMAN RalBP1-associated Eps domain-containing protein 2 OS=Homo sapiens OX=9606 GN=REPS2 PE=1 SV=2 && PF12763:EH domain	0.99991
C23H1orf159	chromosome 23 C1orf159 homolog && sp|Q96HA4|CA159_HUMAN Uncharacterized protein C1orf159 OS=Homo sapiens OX=9606 GN=C1orf159 PE=1 SV=2 && -	0.99991
LOC142092873	uncharacterized LOC142092873 && - && -	0.99991
SLC35D4	solute carrier family 35 member D4%2C transcript variant X1 && sp|Q24JQ0|TM241_HUMAN UDP-N-acetylglucosamine transporter TMEM241 OS=Homo sapiens OX=9606 GN=TMEM241 PE=1 SV=1 && -	0.99991
CSRNP3	cysteine and serine rich nuclear protein 3%2C transcript variant X2 && sp|Q8WYN3|CSRN3_HUMAN Cysteine/serine-rich nuclear protein 3 OS=Homo sapiens OX=9606 GN=CSRNP3 PE=1 SV=1 && PF16019:Cysteine/serine-rich nuclear protein N-terminus	0.99991
CBLIF	cobalamin binding intrinsic factor%2C transcript variant X1 && sp|P27352|IF_HUMAN Cobalamin binding intrinsic factor OS=Homo sapiens OX=9606 GN=CBLIF PE=1 SV=2 && PF01122:Eukaryotic cobalamin-binding protein	0.99991
LOC142074442	lysine-specific demethylase 6B-like && sp|O15054|KDM6B_HUMAN Lysine-specific demethylase 6B OS=Homo sapiens OX=9606 GN=KDM6B PE=1 SV=4 && -	0.99991
CARF	calcium responsive transcription factor%2C transcript variant X1 && sp|Q58CW6|CARTF_BOVIN Calcium-responsive transcription factor OS=Bos taurus OX=9913 GN=CARF PE=2 SV=1 && PF15299:Amyotrophic lateral sclerosis 2 chromosomal region candidate gene 8	0.99991
LOC142088208	uncharacterized LOC142088208 && sp|O43903|GAS2_HUMAN Growth arrest-specific protein 2 OS=Homo sapiens OX=9606 GN=GAS2 PE=1 SV=1 && -	0.99991
LOC142076832	18S ribosomal RNA && - && -	0.99991
PLEKHA6	pleckstrin homology domain containing A6 && sp|Q9Y2H5|PKHA6_HUMAN Pleckstrin homology domain-containing family A member 6 OS=Homo sapiens OX=9606 GN=PLEKHA6 PE=1 SV=4 && PF00169:PH domain	0.99991
CRABP2	cellular retinoic acid binding protein 2 && sp|Q5PXY7|RABP2_BOVIN Cellular retinoic acid-binding protein 2 OS=Bos taurus OX=9913 GN=CRABP2 PE=2 SV=3 && PF00061:Lipocalin / cytosolic fatty-acid binding protein family	0.99991
MRNIP	MRN complex interacting protein%2C transcript variant X1 && sp|Q9D1F5|MRNIP_MOUSE MRN complex-interacting protein OS=Mus musculus OX=10090 GN=Mrnip PE=2 SV=1 && PF15749:MRN-interacting protein	0.99991
LOC142090717	eosinophil peroxidase-like%2C transcript variant X1 && sp|P11247|PERM_MOUSE Myeloperoxidase OS=Mus musculus OX=10090 GN=Mpo PE=1 SV=2 && -	0.99991
LOC142074999	- && sp|P28656|NP1L1_MOUSE Nucleosome assembly protein 1-like 1 OS=Mus musculus OX=10090 GN=Nap1l1 PE=1 SV=2 && PF00956:Nucleosome assembly protein (NAP)	0.99991
RHOU	ras homolog family member U && sp|Q7L0Q8|RHOU_HUMAN Rho-related GTP-binding protein RhoU OS=Homo sapiens OX=9606 GN=RHOU PE=1 SV=1 && -	0.99991
HYCC1	hyccin PI4KA lipid kinase complex subunit 1 && sp|Q5ZM13|HYCCI_CHICK Hyccin OS=Gallus gallus OX=9031 GN=HYCC1 PE=2 SV=2 && PF09790:Hyccin	0.99991
LOC142082563	uncharacterized LOC142082563%2C transcript variant X2 && - && -	0.99991
PLOD1	procollagen-lysine%2C2-oxoglutarate 5-dioxygenase 1 && sp|P24802|PLOD1_CHICK Procollagen-lysine,2-oxoglutarate 5-dioxygenase 1 OS=Gallus gallus OX=9031 GN=PLOD1 PE=1 SV=1 && PF03171:2OG-Fe(II) oxygenase superfamily	0.99991
GNL3L	G protein nucleolar 3 like%2C transcript variant X1 && sp|Q6PGG6|GNL3L_MOUSE Guanine nucleotide-binding protein-like 3-like protein OS=Mus musculus OX=10090 GN=Gnl3l PE=1 SV=1 && PF01926:50S ribosome-binding GTPase	0.99991
SLC35H1	solute carrier family 35 member H1%2C transcript variant X2 && sp|Q9NQQ7|S35C2_HUMAN Solute carrier family 35 member C2 OS=Homo sapiens OX=9606 GN=SLC35C2 PE=1 SV=2 && -	0.99991
EIF4G1	eukaryotic translation initiation factor 4 gamma 1%2C transcript variant X1 && sp|Q04637|IF4G1_HUMAN Eukaryotic translation initiation factor 4 gamma 1 OS=Homo sapiens OX=9606 GN=EIF4G1 PE=1 SV=4 && PF02847:MA3 domain|PF02020:eIF4-gamma/eIF5/eIF2-epsilon|PF02854:MIF4G domain	0.99991
LOC142084030	uncharacterized LOC142084030%2C transcript variant X1 && - && -	0.99991
RUBCN	rubicon autophagy regulator%2C transcript variant X3 && sp|Q92622|RUBIC_HUMAN Run domain Beclin-1-interacting and cysteine-rich domain-containing protein OS=Homo sapiens OX=9606 GN=RUBCN PE=1 SV=4 && PF02759:RUN domain|PF13901:Rubicon Homology Domain|PF21054:Rubicon, PI3K-binding domain	0.99991
RUFY3	RUN and FYVE domain containing 3%2C transcript variant X2 && sp|Q7L099|RUFY3_HUMAN Protein RUFY3 OS=Homo sapiens OX=9606 GN=RUFY3 PE=1 SV=1 && -	0.99991
LOC142086255	2'-5'-oligoadenylate synthase 1-like && sp|Q9Z2F2|OASL2_MOUSE 2'-5'-oligoadenylate synthase-like protein 2 OS=Mus musculus OX=10090 GN=Oasl2 PE=1 SV=2 && PF10421:2'-5'-oligoadenylate synthetase 1, domain 2, C-terminus|PF00240:Ubiquitin family	0.99991
ADAM15	ADAM metallopeptidase domain 15 && sp|Q13444|ADA15_HUMAN Disintegrin and metalloproteinase domain-containing protein 15 OS=Homo sapiens OX=9606 GN=ADAM15 PE=1 SV=4 && PF08516:ADAM cysteine-rich|PF00200:Disintegrin|PF01421:Reprolysin (M12B) family zinc metalloprotease	0.99991
ICAM5	intercellular adhesion molecule 5 && sp|Q60625|ICAM5_MOUSE Intercellular adhesion molecule 5 OS=Mus musculus OX=10090 GN=Icam5 PE=1 SV=2 && PF21146:ICAM-1/3/5, D2 domain|PF03921:Intercellular adhesion molecule (ICAM), N-terminal domain	0.99991
SEC24D	SEC24 homolog D%2C COPII component%2C transcript variant X2 && sp|O94855|SC24D_HUMAN Protein transport protein Sec24D OS=Homo sapiens OX=9606 GN=SEC24D PE=1 SV=2 && PF04815:Sec23/Sec24 helical domain|PF00626:Gelsolin repeat|PF08033:Sec23/Sec24 beta-sandwich domain|PF04811:Sec23/Sec24 trunk domain|PF04810:Sec23/Sec24 zinc finger	0.99991
NR1D1	nuclear receptor subfamily 1 group D member 1 && sp|Q63503|NR1D1_RAT Nuclear receptor subfamily 1 group D member 1 OS=Rattus norvegicus OX=10116 GN=Nr1d1 PE=1 SV=2 && PF00105:Double treble clef zinc finger, C4 type|PF00104:Ligand-binding domain of nuclear hormone receptor	0.99991
BLK	BLK proto-oncogene%2C Src family tyrosine kinase && sp|P16277|BLK_MOUSE Tyrosine-protein kinase Blk OS=Mus musculus OX=10090 GN=Blk PE=1 SV=4 && PF00017:SH2 domain|PF07714:Protein tyrosine and serine/threonine kinase|PF00018:SH3 domain	0.99991
STX6	syntaxin 6%2C transcript variant X5 && sp|Q5ZL19|STX6_CHICK Syntaxin-6 OS=Gallus gallus OX=9031 GN=STX6 PE=2 SV=1 && PF05739:SNARE domain|PF09177:Syntaxin 6/10/61, N-terminal	0.99991
LOC142089154	cytochrome P450 2W1-like && sp|Q8TAV3|CP2W1_HUMAN Cytochrome P450 2W1 OS=Homo sapiens OX=9606 GN=CYP2W1 PE=1 SV=2 && PF00067:Cytochrome P450	0.99991
CISD3	CDGSH iron sulfur domain 3 && - && PF09360:Iron-binding zinc finger CDGSH type	0.99991
CLEC3B	C-type lectin domain family 3 member B%2C transcript variant X3 && sp|Q2KIS7|TETN_BOVIN Tetranectin OS=Bos taurus OX=9913 GN=CLEC3B PE=2 SV=1 && PF00059:Lectin C-type domain	0.99991
REEP4	receptor accessory protein 4 && sp|Q3ZCI8|REEP4_BOVIN Receptor expression-enhancing protein 4 OS=Bos taurus OX=9913 GN=REEP4 PE=2 SV=1 && -	0.99991
BICDL1	BICD family like cargo adaptor 1 && sp|A0JNT9|BICL1_MOUSE BICD family-like cargo adapter 1 OS=Mus musculus OX=10090 GN=Bicdl1 PE=1 SV=1 && -	0.99991
FUNDC1	FUN14 domain containing 1%2C transcript variant X2 && sp|E1BWM5|FUND1_CHICK FUN14 domain-containing protein 1 OS=Gallus gallus OX=9031 GN=FUNDC1 PE=3 SV=1 && PF04930:FUN14 family	0.99991
LOC142080723	uncharacterized LOC142080723%2C transcript variant X1 && - && -	0.99991
LOC142076796	18S ribosomal RNA && - && -	0.99991
ATXN1	ataxin 1%2C transcript variant X10 && sp|P54253|ATX1_HUMAN Ataxin-1 OS=Homo sapiens OX=9606 GN=ATXN1 PE=1 SV=2 && -	0.99991
LOC142081021	transmembrane protein 121-like && sp|Q8QFN3|TM121_CHICK Transmembrane protein 121 OS=Gallus gallus OX=9031 GN=TMEM121 PE=2 SV=1 && -	0.99991
SVOPL	SVOP like && sp|Q8N434|SVOPL_HUMAN Putative transporter SVOPL OS=Homo sapiens OX=9606 GN=SVOPL PE=1 SV=2 && PF00083:Sugar (and other) transporter	0.99991
TRPV1	transient receptor potential cation channel subfamily V member 1 && sp|Q697L1|TRPV1_CANLF Transient receptor potential cation channel subfamily V member 1 OS=Canis lupus familiaris OX=9615 GN=TRPV1 PE=2 SV=1 && PF00520:Ion transport protein	0.99991
LOC142084628	uncharacterized LOC142084628 && - && -	0.99991
LOC142092999	uncharacterized LOC142092999 && - && -	0.99991
LOC142075830	myosin-IIIb-like && sp|Q1EG27|MYO3B_MOUSE Myosin-IIIb OS=Mus musculus OX=10090 GN=Myo3b PE=1 SV=2 && PF00063:Myosin head (motor domain)	0.99991
PPRC1	PPARG related coactivator 1%2C transcript variant X2 && sp|Q6NZN1|PPRC1_MOUSE Peroxisome proliferator-activated receptor gamma coactivator-related protein 1 OS=Mus musculus OX=10090 GN=Pprc1 PE=1 SV=1 && -	0.99991
GPR141	G protein-coupled receptor 141%2C transcript variant X1 && sp|Q7Z602|GP141_HUMAN Probable G-protein coupled receptor 141 OS=Homo sapiens OX=9606 GN=GPR141 PE=1 SV=1 && PF00001:7 transmembrane receptor (rhodopsin family)	0.99991
EBF4	EBF family member 4%2C transcript variant X1 && sp|O08791|COE3_MOUSE Transcription factor COE3 OS=Mus musculus OX=10090 GN=Ebf3 PE=1 SV=1 && -	0.99991
NSMF	NMDA receptor synaptonuclear signaling and neuronal migration factor%2C transcript variant X1 && sp|Q6X4W1|NSMF_HUMAN NMDA receptor synaptonuclear signaling and neuronal migration factor OS=Homo sapiens OX=9606 GN=NSMF PE=1 SV=1 && -	0.99991
LLGL2	LLGL scribble cell polarity complex component 2%2C transcript variant X1 && sp|Q6P1M3|L2GL2_HUMAN LLGL scribble cell polarity complex component 2 OS=Homo sapiens OX=9606 GN=LLGL2 PE=1 SV=2 && -	0.99991
LOC142093558	uncharacterized LOC142093558%2C transcript variant X1 && - && -	0.99991
PLPP7	phospholipid phosphatase 7 (inactive)%2C transcript variant X3 && - && -	0.99991
ABCA3	ATP binding cassette subfamily A member 3%2C transcript variant X2 && sp|Q99758|ABCA3_HUMAN Phospholipid-transporting ATPase ABCA3 OS=Homo sapiens OX=9606 GN=ABCA3 PE=1 SV=2 && -	0.99991
CCDC34	coiled-coil domain containing 34%2C transcript variant X4 && sp|Q96HJ3|CCD34_HUMAN Coiled-coil domain-containing protein 34 OS=Homo sapiens OX=9606 GN=CCDC34 PE=1 SV=2 && PF13904:Coiled-coil domain-containing protein 34	0.99991
KIFC3	kinesin family member C3 && sp|Q9BVG8|KIFC3_HUMAN Kinesin-like protein KIFC3 OS=Homo sapiens OX=9606 GN=KIFC3 PE=1 SV=4 && PF00225:Kinesin motor domain	0.99991
TOMM20	translocase of outer mitochondrial membrane 20%2C transcript variant X2 && sp|A6H7B1|TOM20_BOVIN Mitochondrial import receptor subunit TOM20 homolog OS=Bos taurus OX=9913 GN=TOMM20 PE=2 SV=1 && PF02064:MAS20 protein import receptor	0.99991
NEDD4L	NEDD4 like E3 ubiquitin protein ligase%2C transcript variant X2 && sp|Q96PU5|NED4L_HUMAN E3 ubiquitin-protein ligase NEDD4-like OS=Homo sapiens OX=9606 GN=NEDD4L PE=1 SV=2 && PF00632:HECT-domain (ubiquitin-transferase)|PF00397:WW domain	0.99991
LOC142078111	U2 spliceosomal RNA && - && -	0.99991
GMDS	GDP-mannose 4%2C6-dehydratase && sp|Q8K3X3|GMDS_CRIGR GDP-mannose 4,6 dehydratase OS=Cricetulus griseus OX=10029 GN=GMDS PE=2 SV=1 && -	0.99991
LOC142077583	arf-GAP with coiled-coil%2C ANK repeat and PH domain-containing protein 1-like && sp|Q15027|ACAP1_HUMAN Arf-GAP with coiled-coil, ANK repeat and PH domain-containing protein 1 OS=Homo sapiens OX=9606 GN=ACAP1 PE=1 SV=1 && PF12796:Ankyrin repeats (3 copies)|PF01412:Putative GTPase activating protein for Arf	0.99991
C23H1orf174	chromosome 23 C1orf174 homolog && sp|Q32PF7|CA174_BOVIN UPF0688 protein C1orf174 homolog OS=Bos taurus OX=9913 PE=2 SV=1 && PF15772:UPF0688 family	0.99991
ATP7B	ATPase copper transporting beta && sp|P35670|ATP7B_HUMAN Copper-transporting ATPase 2 OS=Homo sapiens OX=9606 GN=ATP7B PE=1 SV=4 && PF00702:haloacid dehalogenase-like hydrolase|PF00403:Heavy-metal-associated domain|PF00122:E1-E2 ATPase	0.99991
LOC142073863	tumor necrosis factor ligand superfamily member 14-like && sp|O43557|TNF14_HUMAN Tumor necrosis factor ligand superfamily member 14 OS=Homo sapiens OX=9606 GN=TNFSF14 PE=1 SV=2 && PF00229:TNF(Tumour Necrosis Factor) family	0.99991
IGSF5	immunoglobulin superfamily member 5 && sp|Q5VJ70|IGSF5_RAT Immunoglobulin superfamily member 5 OS=Rattus norvegicus OX=10116 GN=Igsf5 PE=1 SV=1 && -	0.99991
JPH2	junctophilin 2 && sp|Q2PS20|JPH2_RAT Junctophilin-2 OS=Rattus norvegicus OX=10116 GN=Jph2 PE=1 SV=1 && -	0.99991
LOC142074480	uncharacterized LOC142074480 && sp|Q8CJH6|NPAS4_RAT Neuronal PAS domain-containing protein 4 OS=Rattus norvegicus OX=10116 GN=Npas4 PE=1 SV=1 && PF23183:NPAS4 bHLH domain|PF08447:PAS fold	0.99991
LOC142076990	18S ribosomal RNA && - && -	0.99991
LOC142083469	uncharacterized LOC142083469 && - && -	0.99991
MEN1	menin 1 && sp|A2SXS5|MEN1_CANLF Menin OS=Canis lupus familiaris OX=9615 GN=MEN1 PE=2 SV=2 && PF05053:Menin	0.99991
PPFIA4	PPFI scaffold protein A4 && sp|Q91Z80|LIPA4_RAT Liprin-alpha-4 (Fragment) OS=Rattus norvegicus OX=10116 GN=Ppfia4 PE=1 SV=1 && PF00536:SAM domain (Sterile alpha motif)|PF07647:SAM domain (Sterile alpha motif)	0.99991
TUBGCP4	tubulin gamma complex component 4%2C transcript variant X3 && sp|Q9UGJ1|GCP4_HUMAN Gamma-tubulin complex component 4 OS=Homo sapiens OX=9606 GN=TUBGCP4 PE=1 SV=1 && PF17681:Gamma tubulin complex component N-terminal|PF04130:Gamma tubulin complex component C-terminal	0.99991
MPP1	MAGUK p55 scaffold protein 1 && sp|Q5ZJ00|EM55_CHICK 55 kDa erythrocyte membrane protein OS=Gallus gallus OX=9031 GN=MPP1 PE=2 SV=1 && PF00595:PDZ domain|PF00625:Guanylate kinase	0.99991
GPR150	G protein-coupled receptor 150 && sp|Q8NGU9|GP150_HUMAN Probable G-protein coupled receptor 150 OS=Homo sapiens OX=9606 GN=GPR150 PE=1 SV=1 && -	0.99991
LOC142084505	uncharacterized LOC142084505 && - && -	0.99991
AP4S1	adaptor related protein complex 4 subunit sigma 1%2C transcript variant X5 && sp|Q3ZBB6|AP4S1_BOVIN AP-4 complex subunit sigma-1 OS=Bos taurus OX=9913 GN=AP4S1 PE=2 SV=1 && PF01217:Clathrin adaptor complex small chain	0.99991
FGF22	fibroblast growth factor 22 && sp|Q9ESS2|FGF22_MOUSE Fibroblast growth factor 22 OS=Mus musculus OX=10090 GN=Fgf22 PE=2 SV=1 && PF00167:Fibroblast growth factor	0.99991
LOC142087888	interleukin-20 receptor subunit alpha-like && - && -	0.99991
CLYBL	citramalyl-CoA lyase%2C transcript variant X1 && sp|Q8N0X4|CLYBL_HUMAN Citramalyl-CoA lyase, mitochondrial OS=Homo sapiens OX=9606 GN=CLYBL PE=1 SV=2 && PF03328:HpcH/HpaI aldolase/citrate lyase	0.99991
LOC142088023	interferon-induced transmembrane protein 5-like && sp|A6NNB3|IFM5_HUMAN Interferon-induced transmembrane protein 5 OS=Homo sapiens OX=9606 GN=IFITM5 PE=1 SV=1 && PF04505:Interferon-induced transmembrane protein	0.99991
LIPE	lipase E%2C hormone sensitive type && sp|Q05469|LIPS_HUMAN Hormone-sensitive lipase OS=Homo sapiens OX=9606 GN=LIPE PE=1 SV=4 && PF07859:alpha/beta hydrolase fold|PF06350:Hormone-sensitive lipase (HSL) N-terminus	0.99991
SRD5A2	steroid 5 alpha-reductase 2 && sp|O18765|S5A2_PIG 3-oxo-5-alpha-steroid 4-dehydrogenase 2 OS=Sus scrofa OX=9823 GN=SRD5A2 PE=2 SV=2 && PF02544:3-oxo-5-alpha-steroid 4-dehydrogenase	0.99991
LOC142081368	nephrocan-like && sp|Q9CQ76|NEPN_MOUSE Nephrocan OS=Mus musculus OX=10090 GN=Nepn PE=1 SV=1 && PF13855:Leucine rich repeat	0.99991
LOC142073922	uncharacterized LOC142073922 && - && -	0.99991
LY96	lymphocyte antigen 96 && - && -	0.99991
DHX58	DExH-box helicase 58 && sp|Q96C10|DHX58_HUMAN ATP-dependent RNA helicase DHX58 OS=Homo sapiens OX=9606 GN=DHX58 PE=1 SV=1 && PF18119:RIG-I receptor C-terminal domain|PF00271:Helicase conserved C-terminal domain|PF04851:Type III restriction enzyme, res subunit|PF11648:C-terminal domain of RIG-I	0.99991
LOC142075558	- && sp|P25155|FA10_CHICK Coagulation factor X OS=Gallus gallus OX=9031 GN=F10 PE=1 SV=1 && -	0.99991
LOC142085434	calcium-activated potassium channel subunit beta-2%2C transcript variant X4 && sp|Q9Y691|KCMB2_HUMAN Calcium-activated potassium channel subunit beta-2 OS=Homo sapiens OX=9606 GN=KCNMB2 PE=1 SV=1 && PF09303:KCNMB2, ball and chain domain|PF03185:Calcium-activated potassium channel, beta subunit	0.99991
AKAP12	A-kinase anchoring protein 12%2C transcript variant X3 && sp|Q02952|AKA12_HUMAN A-kinase anchor protein 12 OS=Homo sapiens OX=9606 GN=AKAP12 PE=1 SV=4 && PF03832:WSK motif	0.99991
SEC22A	SEC22 homolog A%2C vesicle trafficking protein%2C transcript variant X3 && sp|Q96IW7|SC22A_HUMAN Vesicle-trafficking protein SEC22a OS=Homo sapiens OX=9606 GN=SEC22A PE=1 SV=1 && PF13774:Regulated-SNARE-like domain	0.99991
BAZ2A	bromodomain adjacent to zinc finger domain 2A && sp|Q9UIF9|BAZ2A_HUMAN Bromodomain adjacent to zinc finger domain protein 2A OS=Homo sapiens OX=9606 GN=BAZ2A PE=1 SV=4 && PF00628:PHD-finger|PF01429:Methyl-CpG binding domain|PF00439:Bromodomain|PF15613:Williams-Beuren syndrome DDT (WSD), D-TOX E motif|PF15612:WSTF, HB1, Itc1p, MBD9 motif 1	0.99991
LOC142078104	small nucleolar RNA SNORD15 && - && -	0.99991
METTL9	methyltransferase 9%2C His-X-His N1(pi)-histidine%2C transcript variant X2 && sp|Q5ZMH6|METL9_CHICK Protein-L-histidine N-pros-methyltransferase OS=Gallus gallus OX=9031 GN=METTL9 PE=2 SV=1 && PF05219:DREV methyltransferase	0.99991
FAM171B	family with sequence similarity 171 member B%2C transcript variant X1 && sp|Q6P995|F171B_HUMAN Protein FAM171B OS=Homo sapiens OX=9606 GN=FAM171B PE=1 SV=3 && PF10577:FAM171A1/A2/B, N-terminal|PF20771:FAM171A1/A2/B C-terminal	0.99991
LOC142081516	small nucleolar RNA SNORA33 && - && -	0.99991
CYP2U1	cytochrome P450 family 2 subfamily U member 1 && sp|Q7Z449|CP2U1_HUMAN Cytochrome P450 2U1 OS=Homo sapiens OX=9606 GN=CYP2U1 PE=1 SV=1 && -	0.99991
SLC6A8	solute carrier family 6 member 8%2C transcript variant X2 && sp|P48029|SC6A8_HUMAN Sodium- and chloride-dependent creatine transporter 1 OS=Homo sapiens OX=9606 GN=SLC6A8 PE=1 SV=1 && PF00209:Sodium:neurotransmitter symporter family	0.99991
VIM	vimentin && sp|P09654|VIME_CHICK Vimentin OS=Gallus gallus OX=9031 GN=VIM PE=3 SV=2 && PF00038:Intermediate filament protein|PF04732:Intermediate filament head (DNA binding) region	0.99991
TMEM9B	TMEM9 domain family member B && sp|Q9NQ34|TMM9B_HUMAN Transmembrane protein 9B OS=Homo sapiens OX=9606 GN=TMEM9B PE=1 SV=1 && PF05434:TMEM9	0.99991
LOC142091142	uncharacterized LOC142091142%2C transcript variant X6 && - && -	0.99991
HPCA	hippocalcin && sp|Q4PL64|HPCA_BOVIN Neuron-specific calcium-binding protein hippocalcin OS=Bos taurus OX=9913 GN=HPCA PE=2 SV=3 && PF13499:EF-hand domain pair	0.99991
HSD17B10	hydroxysteroid 17-beta dehydrogenase 10%2C transcript variant X3 && sp|O02691|HCD2_BOVIN 3-hydroxyacyl-CoA dehydrogenase type-2 OS=Bos taurus OX=9913 GN=HSD17B10 PE=1 SV=3 && PF00106:short chain dehydrogenase	0.99991
XPO7	exportin 7%2C transcript variant X1 && sp|Q5ZLT0|XPO7_CHICK Exportin-7 OS=Gallus gallus OX=9031 GN=XPO7 PE=2 SV=1 && -	0.99991
PKN3	protein kinase N3 && sp|Q8BWW9|PKN2_MOUSE Serine/threonine-protein kinase N2 OS=Mus musculus OX=10090 GN=Pkn2 PE=1 SV=3 && PF02185:Hr1 repeat|PF00069:Protein kinase domain|PF00433:Protein kinase C terminal domain	0.99991
RPL31	ribosomal protein L31 && sp|Q56JX3|RL31_BOVIN Large ribosomal subunit protein eL31 OS=Bos taurus OX=9913 GN=RPL31 PE=2 SV=1 && PF01198:Ribosomal protein L31e	0.99991
LOC142087891	protein eva-1 homolog C-like%2C transcript variant X1 && sp|P58658|EVA1C_HUMAN Protein eva-1 homolog C OS=Homo sapiens OX=9606 GN=EVA1C PE=1 SV=1 && PF02140:D-galactoside/L-rhamnose binding SUEL lectin domain|PF14851:FAM176 family	0.99991
LOC142080999	uncharacterized LOC142080999 && - && -	0.99991
LOC142090689	uncharacterized LOC142090689 && - && -	0.99991
ENTREP2	endosomal transmembrane epsin interactor 2 && sp|O60320|EREP2_HUMAN Protein ENTREP2 OS=Homo sapiens OX=9606 GN=ENTREP2 PE=1 SV=4 && PF04103:CD20-like family	0.99991
FPGT	fucose-1-phosphate guanylyltransferase && sp|O14772|FPGT_HUMAN Fucose-1-phosphate guanylyltransferase OS=Homo sapiens OX=9606 GN=FPGT PE=1 SV=3 && PF07959:Fucose pyrophosphorylase domain	0.99991
CZH5orf63	chromosome Z C5orf63 homolog%2C transcript variant X1 && sp|Q9CWB7|YD286_MOUSE Glutaredoxin-like protein C5orf63 homolog OS=Mus musculus OX=10090 PE=1 SV=1 && PF05768:Glutaredoxin-like domain (DUF836)	0.99991
LRRC73	leucine rich repeat containing 73%2C transcript variant X2 && sp|Q5JTD7|LRC73_HUMAN Leucine-rich repeat-containing protein 73 OS=Homo sapiens OX=9606 GN=LRRC73 PE=1 SV=1 && -	0.99991
ASH2L	ASH2 like%2C histone lysine methyltransferase complex subunit%2C transcript variant X3 && sp|Q9UBL3|ASH2L_HUMAN Set1/Ash2 histone methyltransferase complex subunit ASH2 OS=Homo sapiens OX=9606 GN=ASH2L PE=1 SV=1 && PF21198:Set1/Ash2 histone methyltransferase complex subunit ASH2-like, WH|PF21257:ASH2, PHD zinc finger	0.99991
LOC142092073	feather keratin Cos2-3-like && sp|P04458|KRFB_CHICK Feather keratin 2 OS=Gallus gallus OX=9031 PE=3 SV=3 && PF02422:Keratin	0.99991
TMEM218	transmembrane protein 218 && sp|A5PJF4|TM218_BOVIN Transmembrane protein 218 OS=Bos taurus OX=9913 GN=TMEM218 PE=3 SV=1 && -	0.99991
BORCS5	BLOC-1 related complex subunit 5 && sp|Q5ZJA9|BORC5_CHICK BLOC-1-related complex subunit 5 OS=Gallus gallus OX=9031 GN=BORCS5 PE=2 SV=1 && PF10158:Tumour suppressor protein	0.99991
LOC142090825	OX-2 membrane glycoprotein-like && sp|O54901|OX2G_MOUSE OX-2 membrane glycoprotein OS=Mus musculus OX=10090 GN=Cd200 PE=1 SV=1 && PF07686:Immunoglobulin V-set domain	0.99991
LOC142078441	C-type lectin BpLec-like && sp|Q96GW7|PGCB_HUMAN Brevican core protein OS=Homo sapiens OX=9606 GN=BCAN PE=1 SV=2 && PF00059:Lectin C-type domain	0.99991
CNTN2	contactin 2%2C transcript variant X2 && sp|P28685|CNTN2_CHICK Contactin-2 OS=Gallus gallus OX=9031 GN=CNTN2 PE=1 SV=1 && PF07679:Immunoglobulin I-set domain|PF13927:Immunoglobulin domain|PF00041:Fibronectin type III domain	0.99991
ADAM33	ADAM metallopeptidase domain 33 && sp|Q9BZ11|ADA33_HUMAN Disintegrin and metalloproteinase domain-containing protein 33 OS=Homo sapiens OX=9606 GN=ADAM33 PE=1 SV=2 && PF08516:ADAM cysteine-rich|PF01562:Reprolysin family propeptide|PF00200:Disintegrin|PF01421:Reprolysin (M12B) family zinc metalloprotease	0.99991
LOC142074817	protein hinderin-like%2C transcript variant X2 && sp|Q86T90|K1328_HUMAN Protein hinderin OS=Homo sapiens OX=9606 GN=KIAA1328 PE=1 SV=2 && -	0.99991
LOC142073658	thiol S-methyltransferase TMT1A-like && sp|Q9H8H3|TMT1A_HUMAN Thiol S-methyltransferase TMT1A OS=Homo sapiens OX=9606 GN=TMT1A PE=1 SV=1 && -	0.99991
LOC142078257	arylsulfatase A-like%2C transcript variant X1 && sp|P50428|ARSA_MOUSE Arylsulfatase A OS=Mus musculus OX=10090 GN=Arsa PE=1 SV=2 && PF14707:C-terminal region of aryl-sulfatase|PF00884:Sulfatase	0.99991
LOC142089810	uncharacterized LOC142089810 && - && -	0.99991
GTF2F2	general transcription factor IIF subunit 2%2C transcript variant X2 && sp|P13984|T2FB_HUMAN General transcription factor IIF subunit 2 OS=Homo sapiens OX=9606 GN=GTF2F2 PE=1 SV=2 && PF02270:TFIIF, beta subunit HTH domain|PF17683:TFIIF, beta subunit N-terminus	0.99991
PERM1	PPARGC1 and ESRR induced regulator%2C muscle 1 && sp|Q149B8|PERM1_MOUSE PGC-1 and ERR-induced regulator in muscle protein 1 OS=Mus musculus OX=10090 GN=Perm1 PE=1 SV=2 && -	0.99991
EGR3	early growth response 3 && sp|Q06889|EGR3_HUMAN Early growth response protein 3 OS=Homo sapiens OX=9606 GN=EGR3 PE=1 SV=1 && PF11928:Early growth response N-terminal domain	0.99991
ZBTB8A	zinc finger and BTB domain containing 8A && sp|Q0VCJ6|ZBT8A_BOVIN Zinc finger and BTB domain-containing protein 8A OS=Bos taurus OX=9913 GN=ZBTB8A PE=2 SV=1 && PF00651:BTB/POZ domain	0.99991
LOC142093153	uncharacterized LOC142093153 && sp|Q8N8W4|PLPL1_HUMAN Omega-hydroxyceramide transacylase OS=Homo sapiens OX=9606 GN=PNPLA1 PE=1 SV=3 && -	0.99991
LOC142094242	CUGBP Elav-like family member 3 && sp|Q91579|CEL3A_XENLA CUGBP Elav-like family member 3-A OS=Xenopus laevis OX=8355 GN=tnrc4-a PE=2 SV=2 && -	0.99991
RRM1	ribonucleotide reductase catalytic subunit M1%2C transcript variant X3 && sp|P23921|RIR1_HUMAN Ribonucleoside-diphosphate reductase large subunit OS=Homo sapiens OX=9606 GN=RRM1 PE=1 SV=1 && PF02867:Ribonucleotide reductase, barrel domain|PF00317:Ribonucleotide reductase, all-alpha domain|PF03477:ATP cone domain	0.99991
P3H3	prolyl 3-hydroxylase 3 && sp|Q8IVL6|P3H3_HUMAN Prolyl 3-hydroxylase 3 OS=Homo sapiens OX=9606 GN=P3H3 PE=1 SV=1 && PF13640:2OG-Fe(II) oxygenase superfamily|PF23557:Leprecan family TPR-like repeat region	0.99991
GLRX5	glutaredoxin 5%2C transcript variant X3 && sp|Q86SX6|GLRX5_HUMAN Glutaredoxin-related protein 5, mitochondrial OS=Homo sapiens OX=9606 GN=GLRX5 PE=1 SV=2 && PF00462:Glutaredoxin	0.99991
WASF1	WASP family member 1%2C transcript variant X1 && sp|Q0IIJ3|WASF1_BOVIN Actin-binding protein WASF1 OS=Bos taurus OX=9913 GN=WASF1 PE=2 SV=1 && -	0.99991
DIRAS1	DIRAS family GTPase 1 && sp|O95057|DIRA1_HUMAN GTP-binding protein Di-Ras1 OS=Homo sapiens OX=9606 GN=DIRAS1 PE=1 SV=1 && PF00071:Ras family	0.99991
TFPI	tissue factor pathway inhibitor%2C transcript variant X1 && sp|P10646|TFPI1_HUMAN Tissue factor pathway inhibitor OS=Homo sapiens OX=9606 GN=TFPI PE=1 SV=1 && PF00014:Kunitz/Bovine pancreatic trypsin inhibitor domain	0.99991
RUSF1	RUS family member 1 && sp|Q96GQ5|RUSF1_HUMAN RUS family member 1 OS=Homo sapiens OX=9606 GN=RUSF1 PE=1 SV=2 && PF24160:Root UVB sensitive protein, C-terminal|PF04884:Vitamin B6 photo-protection and homoeostasis domain	0.99991
LOC142088849	myeloid protein 1-like && sp|P08940|MIM1_CHICK Myeloid protein 1 OS=Gallus gallus OX=9031 GN=MIM1 PE=1 SV=2 && -	0.99991
PGGHG	protein-glucosylgalactosylhydroxylysine glucosidase%2C transcript variant X11 && sp|F1NZI4|PGGHG_CHICK Protein-glucosylgalactosylhydroxylysine glucosidase OS=Gallus gallus OX=9031 GN=PGGHG PE=1 SV=3 && -	0.99991
TMEM255A	transmembrane protein 255A%2C transcript variant X1 && sp|Q9BE63|T255A_MACFA Transmembrane protein 255A OS=Macaca fascicularis OX=9541 GN=TMEM255A PE=2 SV=1 && PF14967:FAM70 protein	0.99991
DERA	deoxyribose-phosphate aldolase%2C transcript variant X1 && sp|Q9Y315|DEOC_HUMAN Deoxyribose-phosphate aldolase OS=Homo sapiens OX=9606 GN=DERA PE=1 SV=2 && -	0.99991
TSPAN3	tetraspanin 3%2C transcript variant X1 && sp|O60637|TSN3_HUMAN Tetraspanin-3 OS=Homo sapiens OX=9606 GN=TSPAN3 PE=1 SV=1 && PF00335:Tetraspanin family	0.99991
RADIL	Rap associating with DIL domain && sp|Q96JH8|RADIL_HUMAN Ras-associating and dilute domain-containing protein OS=Homo sapiens OX=9606 GN=RADIL PE=1 SV=5 && -	0.99991
LOC142076807	- && - && -	0.99991
NSMCE2	NSE2 SUMO ligase component of SMC5/6 complex%2C transcript variant X3 && sp|Q96MF7|NSE2_HUMAN E3 SUMO-protein ligase NSE2 OS=Homo sapiens OX=9606 GN=NSMCE2 PE=1 SV=2 && -	0.99991
LOC142088461	aldehyde dehydrogenase family 3 member B1-like && sp|P43353|AL3B1_HUMAN Aldehyde dehydrogenase family 3 member B1 OS=Homo sapiens OX=9606 GN=ALDH3B1 PE=1 SV=1 && PF00171:Aldehyde dehydrogenase family	0.99991
EIF3H	eukaryotic translation initiation factor 3 subunit H%2C transcript variant X1 && sp|Q5ZLE6|EIF3H_CHICK Eukaryotic translation initiation factor 3 subunit H OS=Gallus gallus OX=9031 GN=EIF3H PE=2 SV=1 && PF19445:C-terminal region of eIF3h|PF01398:JAB1/Mov34/MPN/PAD-1 ubiquitin protease	0.99991
HPCAL4	hippocalcin like 4 && sp|Q8BGZ1|HPCL4_MOUSE Hippocalcin-like protein 4 OS=Mus musculus OX=10090 GN=Hpcal4 PE=1 SV=3 && PF13499:EF-hand domain pair	0.99991
LOC142080992	uncharacterized LOC142080992 && - && -	0.99991
ESCO2	establishment of sister chromatid cohesion N-acetyltransferase 2%2C transcript variant X1 && sp|Q8CIB9|ESCO2_MOUSE N-acetyltransferase ESCO2 OS=Mus musculus OX=10090 GN=Esco2 PE=1 SV=3 && PF13880:ESCO1/2 acetyl-transferase|PF13878:zinc-finger of acetyl-transferase ESCO	0.99991
GLRX2	glutaredoxin 2%2C transcript variant X3 && sp|Q32L67|GLRX2_BOVIN Glutaredoxin-2, mitochondrial OS=Bos taurus OX=9913 GN=GLRX2 PE=2 SV=1 && -	0.99991
PTDSS2	phosphatidylserine synthase 2%2C transcript variant X1 && sp|E1BYA3|PTSS2_CHICK Phosphatidylserine synthase 2 OS=Gallus gallus OX=9031 GN=PTDSS1 PE=3 SV=1 && PF03034:Phosphatidyl serine synthase	0.99991
GGCT	gamma-glutamylcyclotransferase%2C transcript variant X2 && sp|Q32LE4|GGCT_BOVIN Gamma-glutamylcyclotransferase OS=Bos taurus OX=9913 GN=GGCT PE=2 SV=1 && PF13772:AIG2-like family	0.99991
LOC142080608	sulfotransferase 6B1-like && sp|P0CC03|ST6B1_MOUSE Sulfotransferase 6B1 OS=Mus musculus OX=10090 GN=Sult6b1 PE=1 SV=1 && -	0.99991
NR4A3	nuclear receptor subfamily 4 group A member 3 && sp|P51179|NR4A3_RAT Nuclear receptor subfamily 4 group A member 3 OS=Rattus norvegicus OX=10116 GN=Nr4a3 PE=1 SV=1 && -	0.99991
LOC142075322	uncharacterized LOC142075322%2C transcript variant X1 && - && -	0.99991
ZNF609	zinc finger protein 609%2C transcript variant X1 && sp|O15014|ZN609_HUMAN Zinc finger protein 609 OS=Homo sapiens OX=9606 GN=ZNF609 PE=1 SV=2 && -	0.99991
LOC142077973	putative mitochondrial transporter UCP3%2C transcript variant X2 && sp|O97649|UCP3_PIG Putative mitochondrial transporter UCP3 OS=Sus scrofa OX=9823 GN=UCP3 PE=2 SV=1 && -	0.99991
LOC142081311	b(0%2C+)-type amino acid transporter 1-like && sp|P82251|BAT1_HUMAN b(0,+)-type amino acid transporter 1 OS=Homo sapiens OX=9606 GN=SLC7A9 PE=1 SV=1 && PF13520:Amino acid permease	0.99991
RAB11FIP4	RAB11 family interacting protein 4%2C transcript variant X1 && sp|Q86YS3|RFIP4_HUMAN Rab11 family-interacting protein 4 OS=Homo sapiens OX=9606 GN=RAB11FIP4 PE=1 SV=1 && PF09457:FIP domain	0.99991
NHSL1	NHS like 1 && sp|Q5SYE7|NHSL1_HUMAN NHS-like protein 1 OS=Homo sapiens OX=9606 GN=NHSL1 PE=1 SV=2 && PF15273:NHS-like protein	0.99991
NT5C	5'%2C 3'-nucleotidase%2C cytosolic && sp|Q8TCD5|NT5C_HUMAN 5'(3')-deoxyribonucleotidase, cytosolic type OS=Homo sapiens OX=9606 GN=NT5C PE=1 SV=2 && PF06941:5' nucleotidase, deoxy (Pyrimidine), cytosolic type C protein (NT5C)	0.99991
PHKG1	phosphorylase kinase catalytic subunit gamma 1%2C transcript variant X1 && sp|Q16816|PHKG1_HUMAN Phosphorylase b kinase gamma catalytic chain, skeletal muscle/heart isoform OS=Homo sapiens OX=9606 GN=PHKG1 PE=1 SV=3 && PF00069:Protein kinase domain	0.99991
TMEM273	transmembrane protein 273%2C transcript variant X3 && - && -	0.99991
BICRA	BRD4 interacting chromatin remodeling complex associated protein%2C transcript variant X1 && sp|Q9NZM4|BICRA_HUMAN BRD4-interacting chromatin-remodeling complex-associated protein OS=Homo sapiens OX=9606 GN=BICRA PE=1 SV=2 && PF15249:Conserved region of unknown function on GLTSCR protein	0.99991
MAP4K1	mitogen-activated protein kinase kinase kinase kinase 1%2C transcript variant X6 && sp|Q92918|M4K1_HUMAN Mitogen-activated protein kinase kinase kinase kinase 1 OS=Homo sapiens OX=9606 GN=MAP4K1 PE=1 SV=1 && PF00069:Protein kinase domain|PF00780:CNH domain	0.99991
LOC142074195	C-type lectin domain family 2 member B-like%2C transcript variant X1 && sp|Q80XD9|CLC2E_MOUSE C-type lectin domain family 2 member E OS=Mus musculus OX=10090 GN=Clec2e PE=2 SV=2 && PF00059:Lectin C-type domain	0.99991
GEMIN6	gem nuclear organelle associated protein 6 && sp|Q8WXD5|GEMI6_HUMAN Gem-associated protein 6 OS=Homo sapiens OX=9606 GN=GEMIN6 PE=1 SV=1 && PF20417:Gemin6 C-terminal domain|PF06372:Gemin6 Sm-like domain	0.99991
CHN1	chimerin 1 && sp|P15882|CHIN_HUMAN N-chimaerin OS=Homo sapiens OX=9606 GN=CHN1 PE=1 SV=3 && PF00130:Phorbol esters/diacylglycerol binding domain (C1 domain)|PF00620:RhoGAP domain|PF00017:SH2 domain	0.99991
FTSJ3	FtsJ RNA 2'-O-methyltransferase 3%2C transcript variant X2 && sp|Q5ZKM1|SPB1_CHICK pre-rRNA 2'-O-ribose RNA methyltransferase FTSJ3 OS=Gallus gallus OX=9031 GN=FTSJ3 PE=2 SV=2 && PF07780:Spb1 C-terminal domain|PF01728:FtsJ-like methyltransferase|PF11861:Ribosomal RNA methyltransferase Spb1, DUF3381	0.99991
STRADB	STE20 related adaptor beta%2C transcript variant X2 && sp|Q9C0K7|STRAB_HUMAN STE20-related kinase adapter protein beta OS=Homo sapiens OX=9606 GN=STRADB PE=1 SV=1 && PF00069:Protein kinase domain	0.99991
MAFB	MAF bZIP transcription factor B && sp|Q90888|MAFB_CHICK Transcription factor MafB OS=Gallus gallus OX=9031 GN=MAFB PE=1 SV=1 && -	0.99991
LOC142088386	interferon-induced transmembrane protein 1-like && sp|Q01628|IFM3_HUMAN Interferon-induced transmembrane protein 3 OS=Homo sapiens OX=9606 GN=IFITM3 PE=1 SV=2 && PF04505:Interferon-induced transmembrane protein	0.99991
KANK4	KN motif and ankyrin repeat domains 4 && sp|Q5T7N3|KANK4_HUMAN KN motif and ankyrin repeat domain-containing protein 4 OS=Homo sapiens OX=9606 GN=KANK4 PE=1 SV=1 && PF12796:Ankyrin repeats (3 copies)|PF12075:KN motif	0.99991
GTPBP4	GTP binding protein 4 && sp|Q9BZE4|GTPB4_HUMAN GTP-binding protein 4 OS=Homo sapiens OX=9606 GN=GTPBP4 PE=1 SV=3 && PF06858:Nucleolar GTP-binding protein 1 (NOG1)|PF17835:NOG1 N-terminal helical domain|PF08155:NOGCT (NUC087) domain	0.99991
RNF11	ring finger protein 11 && sp|Q08DI6|RNF11_BOVIN RING finger protein 11 OS=Bos taurus OX=9913 GN=RNF11 PE=2 SV=1 && PF13639:Ring finger domain	0.99991
LOC142085663	uncharacterized LOC142085663 && - && -	0.99991
SLC1A4	solute carrier family 1 member 4 && sp|P43007|SATT_HUMAN Neutral amino acid transporter A OS=Homo sapiens OX=9606 GN=SLC1A4 PE=1 SV=1 && PF00375:Sodium:dicarboxylate symporter family	0.99991
LOC142077411	uncharacterized LOC142077411 && - && -	0.99991
SLC12A3	solute carrier family 12 member 3 && sp|P55017|S12A3_HUMAN Solute carrier family 12 member 3 OS=Homo sapiens OX=9606 GN=SLC12A3 PE=1 SV=3 && PF03522:Solute carrier family 12|PF08403:Amino acid permease N-terminal|PF00324:Amino acid permease	0.99991
ZSWIM8	zinc finger SWIM-type containing 8%2C transcript variant X1 && sp|Q3UHH1|ZSWM8_MOUSE Zinc finger SWIM domain-containing protein 8 OS=Mus musculus OX=10090 GN=Zswim8 PE=1 SV=1 && PF21055:ZSWIM4-8, C-terminal	0.99991
LOC142086491	peptidyl-prolyl cis-trans isomerase FKBP8-like && sp|O35465|FKBP8_MOUSE Peptidyl-prolyl cis-trans isomerase FKBP8 OS=Mus musculus OX=10090 GN=Fkbp8 PE=1 SV=2 && PF00254:FKBP-type peptidyl-prolyl cis-trans isomerase	0.99991
CFAP92	cilia and flagella associated protein 92 (putative) && sp|Q6ZUG5|YC006_HUMAN Uncharacterized protein FLJ43738 OS=Homo sapiens OX=9606 PE=1 SV=1 && PF15084:Domain of unknown function (DUF4550)	0.99991
ACYP2	acylphosphatase 2%2C transcript variant X2 && sp|P07031|ACYP2_CHICK Acylphosphatase-2 OS=Gallus gallus OX=9031 GN=ACYP2 PE=1 SV=2 && PF00708:Acylphosphatase	0.99991
FARS2	phenylalanyl-tRNA synthetase 2%2C mitochondrial%2C transcript variant X1 && sp|O95363|SYFM_HUMAN Phenylalanine--tRNA ligase, mitochondrial OS=Homo sapiens OX=9606 GN=FARS2 PE=1 SV=1 && PF01409:tRNA synthetases class II core domain (F)	0.99991
NLRC3	NLR family CARD domain containing 3%2C transcript variant X1 && sp|Q7RTR2|NLRC3_HUMAN NLR family CARD domain-containing protein 3 OS=Homo sapiens OX=9606 GN=NLRC3 PE=1 SV=2 && PF17779:NOD2 winged helix domain|PF17776:NLRC4 helical domain HD2|PF05729:NACHT domain	0.99991
LOC142074566	geranylgeranyl transferase type-2 subunit alpha-like && sp|Q5EA80|PGTA_BOVIN Geranylgeranyl transferase type-2 subunit alpha OS=Bos taurus OX=9913 GN=RABGGTA PE=2 SV=1 && PF07711:Rab geranylgeranyl transferase alpha-subunit, insert domain|PF13855:Leucine rich repeat	0.99991
EIF3M	eukaryotic translation initiation factor 3 subunit M%2C transcript variant X1 && sp|Q5ZJ64|EIF3M_CHICK Eukaryotic translation initiation factor 3 subunit M OS=Gallus gallus OX=9031 GN=EIF3M PE=2 SV=1 && PF18005:eIF3 subunit M, C-terminal helix|PF01399:PCI domain	0.99991
MCF2	MCF.2 cell line derived transforming sequence && sp|P10911|MCF2_HUMAN Proto-oncogene DBL OS=Homo sapiens OX=9606 GN=MCF2 PE=1 SV=3 && PF13716:Divergent CRAL/TRIO domain|PF22697:SOS1/NGEF-like PH domain|PF23289:Guanine nucleotide exchange factor DBS-like, spectrin-like|PF00621:RhoGEF domain	0.99991
LOC142093465	uncharacterized LOC142093465 && - && -	0.99991
LOC142076685	aldehyde dehydrogenase family 16 member A1-like && sp|Q571I9|A16A1_MOUSE Aldehyde dehydrogenase family 16 member A1 OS=Mus musculus OX=10090 GN=Aldh16a1 PE=1 SV=2 && PF02947:flt3 ligand|PF00171:Aldehyde dehydrogenase family	0.99991
LOC142074488	uncharacterized LOC142074488 && sp|Q8NDI1|EHBP1_HUMAN EH domain-binding protein 1 OS=Homo sapiens OX=9606 GN=EHBP1 PE=1 SV=3 && PF00307:Calponin homology (CH) domain|PF12130:Bivalent Mical/EHBP Rab binding domain|PF10358:N-terminal C2 in EEIG1 and EHBP1 proteins	0.99991
IL23A	interleukin 23 subunit alpha && - && PF16649:Interleukin 23 subunit alpha	0.99991
ANKRD52	ankyrin repeat domain 52%2C transcript variant X1 && sp|Q5ZLC8|ANR52_CHICK Serine/threonine-protein phosphatase 6 regulatory ankyrin repeat subunit C OS=Gallus gallus OX=9031 GN=ANKRD52 PE=2 SV=1 && PF13637:Ankyrin repeats (many copies)|PF12796:Ankyrin repeats (3 copies)	0.99991
LOC142076940	- && - && -	0.99991
LOC142090294	somatomedin-B and thrombospondin type-1 domain-containing protein-like && sp|Q32L50|SBSPO_BOVIN Somatomedin-B and thrombospondin type-1 domain-containing protein OS=Bos taurus OX=9913 GN=SBSPON PE=2 SV=2 && PF19028:Spondin-like TSP1 domain|PF25031:SBSPON-like, C-terminal	0.99991
ARHGEF1	Rho guanine nucleotide exchange factor 1%2C transcript variant X1 && sp|Q61210|ARHG1_MOUSE Rho guanine nucleotide exchange factor 1 OS=Mus musculus OX=10090 GN=Arhgef1 PE=1 SV=2 && PF09128:Regulator of G protein signalling-like domain|PF17838:PH domain|PF00621:RhoGEF domain	0.99991
TXNDC16	thioredoxin domain containing 16 && sp|Q9P2K2|TXD16_HUMAN Thioredoxin domain-containing protein 16 OS=Homo sapiens OX=9606 GN=TXNDC16 PE=1 SV=4 && PF24510:TXNDC16 third thioredoxin-like domain|PF13848:Thioredoxin-like domain|PF24509:TXNDC16 second thioredoxin-like domain|PF00085:Thioredoxin|PF24508:TXNDC16 N-terminal	0.99991
C1QA	complement C1q A chain && sp|P31720|C1QA_RAT Complement C1q subcomponent subunit A OS=Rattus norvegicus OX=10116 GN=C1qa PE=1 SV=2 && PF00386:C1q domain	0.99991
PDLIM2	PDZ and LIM domain 2 && sp|Q9GKU1|PDLI2_MACFA PDZ and LIM domain protein 2 OS=Macaca fascicularis OX=9541 GN=PDLIM2 PE=2 SV=1 && PF00595:PDZ domain|PF15936:Domain of unknown function (DUF4749)	0.99991
LOC142090665	uncharacterized LOC142090665 && - && -	0.99991
WDR73	WD repeat domain 73 && sp|Q6P4I2|WDR73_HUMAN WD repeat-containing protein 73 OS=Homo sapiens OX=9606 GN=WDR73 PE=1 SV=1 && -	0.99991
LOC142088869	uncharacterized LOC142088869%2C transcript variant X5 && - && -	0.99991
C2H7orf25	chromosome 2 C7orf25 homolog%2C transcript variant X3 && sp|Q1LZE8|CG025_BOVIN UPF0415 protein C7orf25 homolog OS=Bos taurus OX=9913 PE=2 SV=1 && PF18474:Family of unknown function (DUF5614)|PF07000:Protein of unknown function (DUF1308)	0.99991
ERMN	ermin%2C transcript variant X1 && sp|Q5R6D6|ERMIN_PONAB Ermin OS=Pongo abelii OX=9601 GN=ERMN PE=2 SV=1 && PF20491:Ermin	0.99991
LOC142081090	uncharacterized LOC142081090%2C transcript variant X1 && - && -	0.99991
SUB1	SUB1 regulator of transcription%2C transcript variant X2 && sp|Q5ZK63|TCP4_CHICK Activated RNA polymerase II transcriptional coactivator p15 OS=Gallus gallus OX=9031 GN=SUB1 PE=2 SV=1 && -	0.99991
FDX1	ferredoxin 1%2C transcript variant X4 && sp|P13216|ADX_CHICK Adrenodoxin, mitochondrial (Fragment) OS=Gallus gallus OX=9031 GN=FDX1 PE=1 SV=1 && -	0.99991
NRG4	neuregulin 4%2C transcript variant X3 && sp|Q8WWG1|NRG4_HUMAN Pro-neuregulin-4, membrane-bound isoform OS=Homo sapiens OX=9606 GN=NRG4 PE=1 SV=1 && -	0.99991
LOC142082825	uncharacterized LOC142082825 && - && -	0.99991
TMEM39B	transmembrane protein 39B && sp|Q9GZU3|TM39B_HUMAN Transmembrane protein 39B OS=Homo sapiens OX=9606 GN=TMEM39B PE=1 SV=1 && PF10271:Putative transmembrane protein	0.99991
TACR1	tachykinin receptor 1 && sp|Q5DUB3|NK1R_CANLF Substance-P receptor OS=Canis lupus familiaris OX=9615 GN=TACR1 PE=2 SV=1 && PF00001:7 transmembrane receptor (rhodopsin family)	0.99991
KIF25	kinesin family member 25 && sp|Q4R918|KIF25_MACFA Kinesin-like protein KIF25 OS=Macaca fascicularis OX=9541 GN=KIF25 PE=1 SV=1 && PF00225:Kinesin motor domain	0.99991
CPEB4	cytoplasmic polyadenylation element binding protein 4 && sp|Q7TN98|CPEB4_MOUSE Cytoplasmic polyadenylation element-binding protein 4 OS=Mus musculus OX=10090 GN=Cpeb4 PE=1 SV=1 && PF16366:Cytoplasmic polyadenylation element-binding protein ZZ domain|PF16367:RNA recognition motif	0.99991
LOC142077578	helicase POLQ-like%2C transcript variant X1 && sp|Q8TDG4|HELQ_HUMAN Helicase POLQ-like OS=Homo sapiens OX=9606 GN=HELQ PE=1 SV=2 && PF00270:DEAD/DEAH box helicase|PF00271:Helicase conserved C-terminal domain|PF20470:Helix-turn-helix domain	0.99991
EFCAB12	EF-hand calcium binding domain 12 && - && -	0.99991
SDSL	serine dehydratase like%2C transcript variant X1 && sp|A0A6N3IN21|SDSL_RAT Serine dehydratase-like OS=Rattus norvegicus OX=10116 GN=Sdsl PE=1 SV=1 && -	0.99991
PNO1	partner of NOB1 homolog && sp|Q5F414|PNO1_CHICK RNA-binding protein PNO1 OS=Gallus gallus OX=9031 GN=PNO1 PE=2 SV=1 && PF22891:Eukaryotic type KH-domain (KH-domain type I) (327.11.2)	0.99991
IER2	immediate early response 2 && sp|Q9BTL4|IER2_HUMAN Immediate early response gene 2 protein OS=Homo sapiens OX=9606 GN=IER2 PE=1 SV=1 && PF05760:Immediate early response protein (IER)	0.99991
LOC142074347	isochorismatase domain-containing protein 2-like && sp|Q5PQ71|ISOC2_XENLA Isochorismatase domain-containing protein 2 OS=Xenopus laevis OX=8355 GN=isoc2 PE=2 SV=1 && PF00857:Isochorismatase domain	0.99991
LOC142094031	small nucleolar RNA SNORD37 && - && -	0.99991
MIOX	myo-inositol oxygenase && sp|A7MBE4|MIOX_BOVIN Inositol oxygenase OS=Bos taurus OX=9913 GN=MIOX PE=2 SV=1 && PF05153:Myo-inositol oxygenase	0.99991
MZB1	marginal zone B and B1 cell specific protein && sp|Q8WU39|MZB1_HUMAN Marginal zone B- and B1-cell-specific protein OS=Homo sapiens OX=9606 GN=MZB1 PE=1 SV=1 && -	0.99991
ITPKB	inositol-trisphosphate 3-kinase B && sp|P27987|IP3KB_HUMAN Inositol-trisphosphate 3-kinase B OS=Homo sapiens OX=9606 GN=ITPKB PE=1 SV=5 && PF03770:Inositol polyphosphate kinase	0.99991
LOC142080920	uncharacterized LOC142080920 && - && -	0.99991
SUCNR1	succinate receptor 1 && sp|Q9BXA5|SUCR1_HUMAN Succinate receptor 1 OS=Homo sapiens OX=9606 GN=SUCNR1 PE=1 SV=2 && PF00001:7 transmembrane receptor (rhodopsin family)	0.99991
EIF4E3	eukaryotic translation initiation factor 4E family member 3%2C transcript variant X2 && sp|Q9DBB5|IF4E3_MOUSE Eukaryotic translation initiation factor 4E type 3 OS=Mus musculus OX=10090 GN=Eif4e3 PE=1 SV=1 && PF01652:Eukaryotic initiation factor 4E	0.99991
NFKB2	nuclear factor kappa B subunit 2 && sp|P98150|NFKB2_CHICK Nuclear factor NF-kappa-B p100 subunit OS=Gallus gallus OX=9031 GN=NFKB2 PE=1 SV=1 && -	0.99991
LOC142074424	uncharacterized LOC142074424%2C transcript variant X1 && - && -	0.99991
LOC142080067	uncharacterized LOC142080067 && - && -	0.99991
CLRN2	clarin 2 && sp|B2RVW2|CLRN2_MOUSE Clarin-2 OS=Mus musculus OX=10090 GN=Clrn2 PE=2 SV=1 && -	0.99991
LOC142078132	small nucleolar RNA SNORD5 && - && -	0.99991
TENT5C	terminal nucleotidyltransferase 5C%2C transcript variant X2 && sp|Q5ZL95|TET5C_CHICK Terminal nucleotidyltransferase 5C OS=Gallus gallus OX=9031 GN=TENT5C PE=2 SV=1 && PF07984:Nucleotidyltransferase	0.99991
TESPA1	thymocyte expressed%2C positive selection associated 1 && sp|A2RU30|TESP1_HUMAN Protein TESPA1 OS=Homo sapiens OX=9606 GN=TESPA1 PE=1 SV=2 && PF14722:Ki-ras-induced actin-interacting protein-IP3R-interacting domain	0.99991
MOK	MOK protein kinase%2C transcript variant X2 && sp|Q9WVS4|MOK_MOUSE MAPK/MAK/MRK overlapping kinase OS=Mus musculus OX=10090 GN=Mok PE=1 SV=1 && PF00069:Protein kinase domain	0.99991
FAM184B	family with sequence similarity 184 member B && sp|Q0KK56|F184B_MOUSE Protein FAM184B OS=Mus musculus OX=10090 GN=Fam184b PE=2 SV=1 && PF15665:Family with sequence similarity 184, A and B	0.99991
LOC142074797	complexin-4 && sp|Q7Z7G2|CPLX4_HUMAN Complexin-4 OS=Homo sapiens OX=9606 GN=CPLX4 PE=1 SV=1 && PF05835:Synaphin protein	0.99991
SLC15A2	solute carrier family 15 member 2 && sp|Q9ES07|S15A2_MOUSE Solute carrier family 15 member 2 OS=Mus musculus OX=10090 GN=Slc15a2 PE=1 SV=1 && PF00854:POT family	0.99991
PTH1R	parathyroid hormone 1 receptor && sp|P25107|PTH1R_DIDVI Parathyroid hormone/parathyroid hormone-related peptide receptor OS=Didelphis virginiana OX=9267 GN=PTH1R PE=1 SV=2 && -	0.99991
CYB5R4	cytochrome b5 reductase 4%2C transcript variant X3 && sp|Q32LH7|NB5R4_BOVIN Cytochrome b5 reductase 4 OS=Bos taurus OX=9913 GN=CYB5R4 PE=2 SV=1 && PF00970:Oxidoreductase FAD-binding domain|PF00175:Oxidoreductase NAD-binding domain|PF00173:Cytochrome b5-like Heme/Steroid binding domain	0.99991
PIK3R3	phosphoinositide-3-kinase regulatory subunit 3%2C transcript variant X1 && sp|P23727|P85A_BOVIN Phosphatidylinositol 3-kinase regulatory subunit alpha OS=Bos taurus OX=9913 GN=PIK3R1 PE=1 SV=1 && PF16454:Phosphatidylinositol 3-kinase regulatory subunit P85 inter-SH2 domain|PF00620:RhoGAP domain|PF00017:SH2 domain	0.99991
LOC142088113	uncharacterized LOC142088113 && - && -	0.99991
TMPRSS7	transmembrane serine protease 7 && sp|Q7RTY8|TMPS7_HUMAN Transmembrane protease serine 7 OS=Homo sapiens OX=9606 GN=TMPRSS7 PE=1 SV=3 && PF00089:Trypsin|PF00057:Low-density lipoprotein receptor domain class A|PF01390:SEA domain	0.99991
LOC142079720	zinc finger protein 777-like%2C transcript variant X4 && sp|Q9ULD5|ZN777_HUMAN Zinc finger protein 777 OS=Homo sapiens OX=9606 GN=ZNF777 PE=1 SV=3 && PF01352:KRAB box	0.99991
TRAFD1	TRAF-type zinc finger domain containing 1%2C transcript variant X1 && sp|Q58D05|TRAD1_BOVIN TRAF-type zinc finger domain-containing protein 1 OS=Bos taurus OX=9913 GN=TRAFD1 PE=2 SV=1 && PF21366:TRAFD1/XAF1, zinc finger	0.99991
MLLT11	MLLT11 transcription factor 7 cofactor && sp|Q13015|AF1Q_HUMAN Protein AF1q OS=Homo sapiens OX=9606 GN=MLLT11 PE=1 SV=1 && -	0.99991
LOC142085326	U5 spliceosomal RNA && - && -	0.99991
ALDH3A2	aldehyde dehydrogenase 3 family member A2%2C transcript variant X7 && sp|Q60HH8|AL3A2_MACFA Aldehyde dehydrogenase family 3 member A2 OS=Macaca fascicularis OX=9541 GN=ALDH3A2 PE=2 SV=1 && PF00171:Aldehyde dehydrogenase family	0.99991
LOC142082675	uncharacterized LOC142082675 && - && -	0.99991
RPL39	ribosomal protein L39 && sp|Q98TF5|RL39_CHICK Large ribosomal subunit protein eL39 OS=Gallus gallus OX=9031 GN=RPL39 PE=1 SV=1 && -	0.99991
S1PR2	sphingosine-1-phosphate receptor 2%2C transcript variant X1 && sp|O95136|S1PR2_HUMAN Sphingosine 1-phosphate receptor 2 OS=Homo sapiens OX=9606 GN=S1PR2 PE=1 SV=2 && -	0.99991
LOC142079683	uncharacterized LOC142079683 && - && -	0.99991
LOC142090986	ankyrin repeat domain-containing protein 40-like%2C transcript variant X1 && sp|Q5SUE8|ANR40_MOUSE Ankyrin repeat domain-containing protein 40 OS=Mus musculus OX=10090 GN=Ankrd40 PE=1 SV=1 && PF13637:Ankyrin repeats (many copies)	0.99991
BZW1	basic leucine zipper and W2 domains 1%2C transcript variant X1 && sp|Q5ZLT7|5MP2_CHICK eIF5-mimic protein 2 OS=Gallus gallus OX=9031 GN=BZW1 PE=2 SV=1 && PF02020:eIF4-gamma/eIF5/eIF2-epsilon	0.99991
CPNE9	copine family member 9%2C transcript variant X1 && sp|Q8IYJ1|CPNE9_HUMAN Copine-9 OS=Homo sapiens OX=9606 GN=CPNE9 PE=1 SV=3 && -	0.99991
HS3ST6	heparan sulfate-glucosamine 3-sulfotransferase 6 && sp|Q5GFD5|HS3S6_MOUSE Heparan sulfate glucosamine 3-O-sulfotransferase 6 OS=Mus musculus OX=10090 GN=Hs3st6 PE=2 SV=1 && PF00685:Sulfotransferase domain	0.99991
LOC142075421	uncharacterized LOC142075421 && - && -	0.99991
LYPLA2	lysophospholipase 2%2C transcript variant X1 && sp|O95372|LYPA2_HUMAN Acyl-protein thioesterase 2 OS=Homo sapiens OX=9606 GN=LYPLA2 PE=1 SV=1 && -	0.99991
LOC142082705	uncharacterized LOC142082705 && - && -	0.99991
LOC142084982	uncharacterized LOC142084982 && - && -	0.99991
EIF1AX	eukaryotic translation initiation factor 1A X-linked%2C transcript variant X7 && sp|O14602|IF1AY_HUMAN Eukaryotic translation initiation factor 1A, Y-chromosomal OS=Homo sapiens OX=9606 GN=EIF1AY PE=1 SV=4 && PF01176:Translation initiation factor 1A / IF-1	0.99991
PIBF1	progesterone immunomodulatory binding factor 1%2C transcript variant X1 && sp|Q8WXW3|PIBF1_HUMAN Progesterone-induced-blocking factor 1 OS=Homo sapiens OX=9606 GN=PIBF1 PE=1 SV=2 && -	0.99991
DIXDC1	DIX domain containing 1 && sp|Q155Q3|DIXC1_HUMAN Dixin OS=Homo sapiens OX=9606 GN=DIXDC1 PE=1 SV=2 && -	0.99991
TPCN1	two pore segment channel 1%2C transcript variant X4 && sp|Q9ULQ1|TPC1_HUMAN Two pore channel protein 1 OS=Homo sapiens OX=9606 GN=TPCN1 PE=1 SV=3 && -	0.99991
C4H4orf50	chromosome 4 C4orf50 homolog%2C transcript variant X16 && sp|Q6ZRC1|CD050_HUMAN Uncharacterized protein C4orf50 OS=Homo sapiens OX=9606 GN=C4orf50 PE=2 SV=2 && PF15030:Protein of unknown function (DUF4527)	0.99991
TECPR1	tectonin beta-propeller repeat containing 1 && sp|E1BZR9|TCPR1_CHICK Tectonin beta-propeller repeat-containing protein 1 OS=Gallus gallus OX=9031 GN=TECPR1 PE=3 SV=1 && PF06398:Integral peroxisomal membrane peroxin|PF19193:Tectonin domain|PF06462:Propeller	0.99991
LOC142093541	uncharacterized LOC142093541 && sp|Q64FG0|RETST_MACFA All-trans-retinol 13,14-reductase OS=Macaca fascicularis OX=9541 GN=RETSAT PE=2 SV=1 && -	0.99991
SLC16A4	solute carrier family 16 member 4 && sp|Q8R0M8|MOT5_MOUSE Monocarboxylate transporter 5 OS=Mus musculus OX=10090 GN=Slc16a4 PE=2 SV=1 && PF07690:Major Facilitator Superfamily	0.99991
TMEM130	transmembrane protein 130 && sp|Q8N3G9|TM130_HUMAN Transmembrane protein 130 OS=Homo sapiens OX=9606 GN=TMEM130 PE=1 SV=1 && -	0.99991
MATN2	matrilin 2%2C transcript variant X1 && sp|O00339|MATN2_HUMAN Matrilin-2 OS=Homo sapiens OX=9606 GN=MATN2 PE=1 SV=4 && PF10393:Trimeric coiled-coil oligomerisation domain of matrilin|PF14670:Coagulation Factor Xa inhibitory site|PF00092:von Willebrand factor type A domain	0.99991
CRISPLD2	cysteine rich secretory protein LCCL domain containing 2%2C transcript variant X1 && sp|Q9H0B8|CRLD2_HUMAN Cysteine-rich secretory protein LCCL domain-containing 2 OS=Homo sapiens OX=9606 GN=CRISPLD2 PE=1 SV=1 && -	0.99991
LOC142075543	uncharacterized LOC142075543%2C transcript variant X1 && - && -	0.99991
LOC142073827	uncharacterized LOC142073827 && sp|P58742|AAAS_MOUSE Aladin OS=Mus musculus OX=10090 GN=Aaas PE=1 SV=1 && -	0.99991
RERG	RAS like estrogen regulated growth inhibitor%2C transcript variant X1 && sp|Q96A58|RERG_HUMAN Ras-related and estrogen-regulated growth inhibitor OS=Homo sapiens OX=9606 GN=RERG PE=1 SV=1 && PF00071:Ras family	0.99991
TERB2	telomere repeat binding bouquet formation protein 2%2C transcript variant X2 && sp|Q8NHR7|TERB2_HUMAN Telomere repeats-binding bouquet formation protein 2 OS=Homo sapiens OX=9606 GN=TERB2 PE=1 SV=1 && PF15101:Telomere-associated protein TERB2	0.99991
COIL	coilin%2C transcript variant X1 && sp|P38432|COIL_HUMAN Coilin OS=Homo sapiens OX=9606 GN=COIL PE=1 SV=1 && PF23086:Coilin, C-terminal Tudor domain|PF15862:Coilin N-terminus	0.99991
PLCXD2	phosphatidylinositol specific phospholipase C X domain containing 2 && sp|B2RXA1|PLCX2_MOUSE PI-PLC X domain-containing protein 2 OS=Mus musculus OX=10090 GN=Plcxd2 PE=2 SV=1 && -	0.99991
NRAS	NRAS proto-oncogene%2C GTPase && sp|Q5F352|RASN_CHICK GTPase NRas OS=Gallus gallus OX=9031 GN=NRAS PE=2 SV=1 && PF00071:Ras family	0.99991
SLIT1	slit guidance ligand 1 && sp|Q80TR4|SLIT1_MOUSE Slit homolog 1 protein OS=Mus musculus OX=10090 GN=Slit1 PE=1 SV=2 && PF02210:Laminin G domain|PF13855:Leucine rich repeat	0.99991
LOC142076065	3-ketoacyl-CoA thiolase%2C mitochondrial-like%2C transcript variant X1 && sp|Q3T0R7|THIM_BOVIN 3-ketoacyl-CoA thiolase, mitochondrial OS=Bos taurus OX=9913 GN=ACAA2 PE=2 SV=1 && PF02803:Thiolase, C-terminal domain|PF00108:Thiolase, N-terminal domain	0.99991
KREMEN1	kringle containing transmembrane protein 1%2C transcript variant X2 && sp|Q96MU8|KREM1_HUMAN Kremen protein 1 OS=Homo sapiens OX=9606 GN=KREMEN1 PE=1 SV=3 && PF00431:CUB domain|PF00051:Kringle domain|PF01822:WSC domain	0.99991
LOC142073798	dynactin subunit 2-like%2C transcript variant X4 && sp|Q9PTG6|DCTN2_CHICK Dynactin subunit 2 OS=Gallus gallus OX=9031 GN=DCTN2 PE=2 SV=1 && PF04912:Dynamitin	0.99991
CDCA8	cell division cycle associated 8 && sp|P86346|BORE1_CHICK Borealin OS=Gallus gallus OX=9031 GN=CDCA8 PE=2 SV=1 && PF10444:Nbl1 / Borealin N terminal|PF10512:Cell division cycle-associated protein 8	0.99991
COX20	cytochrome c oxidase assembly factor COX20 && sp|Q9D7J4|COX20_MOUSE Cytochrome c oxidase assembly protein COX20, mitochondrial OS=Mus musculus OX=10090 GN=Cox20 PE=1 SV=1 && PF12597:Cytochrome c oxidase assembly protein COX20	0.99991
LOC142093240	uncharacterized LOC142093240 && - && PF13873:Myb/SANT-like DNA-binding domain	0.99991
F11R	F11 receptor && sp|Q9Y624|JAM1_HUMAN Junctional adhesion molecule A OS=Homo sapiens OX=9606 GN=F11R PE=1 SV=1 && PF07686:Immunoglobulin V-set domain|PF13927:Immunoglobulin domain	0.99991
LOC142090719	C-C motif chemokine 4 homolog && sp|Q90826|CCL4_CHICK C-C motif chemokine 4 homolog OS=Gallus gallus OX=9031 GN=CCL4 PE=3 SV=4 && PF00048:Small cytokines (intecrine/chemokine), interleukin-8 like	0.99991
MAVS	mitochondrial antiviral signaling protein%2C transcript variant X1 && - && PF16739:Caspase recruitment domain	0.99991
NARS1	asparaginyl-tRNA synthetase 1 && sp|Q8BP47|SYNC_MOUSE Asparagine--tRNA ligase, cytoplasmic OS=Mus musculus OX=10090 GN=Nars1 PE=1 SV=2 && PF00152:tRNA synthetases class II (D, K and N)|PF01336:OB-fold nucleic acid binding domain|PF20917:Asparaginal-tRNA synthetase, N-terminal domain	0.99991
COL12A1	collagen type XII alpha 1 chain && sp|P13944|COCA1_CHICK Collagen alpha-1(XII) chain OS=Gallus gallus OX=9031 GN=COL12A1 PE=1 SV=3 && PF00092:von Willebrand factor type A domain|PF00041:Fibronectin type III domain	0.99991
CRIM1	cysteine rich transmembrane BMP regulator 1 && sp|Q8AWW5|CRIM1_CHICK Cysteine-rich motor neuron 1 protein OS=Gallus gallus OX=9031 GN=CRIM1 PE=2 SV=1 && PF00093:von Willebrand factor type C domain|PF19442:Cysteine-rich motor neuron 1 protein C-terminal	0.99991
MRGBP	MRG domain binding protein%2C transcript variant X1 && sp|Q9DAT2|MRGBP_MOUSE MRG/MORF4L-binding protein OS=Mus musculus OX=10090 GN=Mrgbp PE=1 SV=2 && PF07904:Chromatin modification-related protein EAF7	0.99991
LIPT1	lipoyltransferase 1 && sp|Q9Y234|LIPT_HUMAN Lipoyl amidotransferase LIPT1, mitochondrial OS=Homo sapiens OX=9606 GN=LIPT1 PE=1 SV=1 && PF21948:Lipoyl protein ligase A/B catalytic domain	0.99991
CD5	CD5 molecule && sp|P51882|CD5_RAT T-cell surface glycoprotein CD5 OS=Rattus norvegicus OX=10116 GN=Cd5 PE=2 SV=1 && -	0.99991
GPR160	G protein-coupled receptor 160%2C transcript variant X2 && sp|Q9UJ42|GP160_HUMAN Probable G-protein coupled receptor 160 OS=Homo sapiens OX=9606 GN=GPR160 PE=1 SV=1 && -	0.99991
CTU2	cytosolic thiouridylase subunit 2%2C transcript variant X1 && sp|Q3SZG9|CTU2_BOVIN Cytoplasmic tRNA 2-thiolation protein 2 OS=Bos taurus OX=9913 GN=CTU2 PE=2 SV=2 && PF10288:Cytoplasmic tRNA 2-thiolation protein 2	0.99991
DPH1	diphthamide biosynthesis 1%2C transcript variant X1 && sp|Q5ZHX9|DPH1_CHICK 2-(3-amino-3-carboxypropyl)histidine synthase subunit 1 OS=Gallus gallus OX=9031 GN=DPH1 PE=2 SV=1 && PF01866:Putative diphthamide synthesis protein	0.99991
LOC142090545	uncharacterized LOC142090545 && - && -	0.99991
LOC142092655	interferon-induced GTP-binding protein Mx-like%2C transcript variant X1 && sp|P33238|MX_ANAPL Interferon-induced GTP-binding protein Mx OS=Anas platyrhynchos OX=8839 GN=MX PE=2 SV=1 && PF02212:Dynamin GTPase effector domain|PF01031:Dynamin central region|PF00350:Dynamin family	0.99991
TARS2	threonyl-tRNA synthetase 2%2C mitochondrial && sp|Q68FW7|SYTM_RAT Threonine--tRNA ligase, mitochondrial OS=Rattus norvegicus OX=10116 GN=Tars2 PE=2 SV=1 && PF00587:tRNA synthetase class II core domain (G, H, P, S and T)|PF03129:Anticodon binding domain	0.99991
PALB2	partner and localizer of BRCA2 && sp|Q86YC2|PALB2_HUMAN Partner and localizer of BRCA2 OS=Homo sapiens OX=9606 GN=PALB2 PE=1 SV=1 && PF16756:Partner and localizer of BRCA2 WD40 domain	0.99991
ANKRD12	ankyrin repeat domain 12%2C transcript variant X3 && sp|Q6UB98|ANR12_HUMAN Ankyrin repeat domain-containing protein 12 OS=Homo sapiens OX=9606 GN=ANKRD12 PE=1 SV=3 && PF12796:Ankyrin repeats (3 copies)	0.99991
LOC142093639	uncharacterized LOC142093639 && sp|O95630|STABP_HUMAN STAM-binding protein OS=Homo sapiens OX=9606 GN=STAMBP PE=1 SV=1 && -	0.99991
TF	transferrin && sp|P02789|TRFE_CHICK Ovotransferrin OS=Gallus gallus OX=9031 PE=1 SV=2 && PF00405:Transferrin	0.99991
MDGA1	MAM domain containing glycosylphosphatidylinositol anchor 1%2C transcript variant X2 && sp|Q0WYX8|MDGA1_CHICK MAM domain-containing glycosylphosphatidylinositol anchor protein 1 OS=Gallus gallus OX=9031 GN=MDGA1 PE=1 SV=1 && PF00629:MAM domain, meprin/A5/mu	0.99991
LOC142090290	immunoglobulin lambda-1 light chain-like && sp|P0DOX8|IGL1_HUMAN Immunoglobulin lambda-1 light chain OS=Homo sapiens OX=9606 PE=1 SV=1 && PF07654:Immunoglobulin C1-set domain|PF07686:Immunoglobulin V-set domain	0.99991
SRSF5	serine and arginine rich splicing factor 5%2C transcript variant X2 && sp|Q13243|SRSF5_HUMAN Serine/arginine-rich splicing factor 5 OS=Homo sapiens OX=9606 GN=SRSF5 PE=1 SV=1 && PF00076:RNA recognition motif	0.99991
EIF4A2	eukaryotic translation initiation factor 4A2%2C transcript variant X2 && sp|Q8JFP1|IF4A2_CHICK Eukaryotic initiation factor 4A-II OS=Gallus gallus OX=9031 GN=EIF4A2 PE=2 SV=1 && PF00270:DEAD/DEAH box helicase|PF00271:Helicase conserved C-terminal domain	0.99991
ZNF521	zinc finger protein 521%2C transcript variant X4 && sp|Q96K83|ZN521_HUMAN Zinc finger protein 521 OS=Homo sapiens OX=9606 GN=ZNF521 PE=1 SV=1 && -	0.99991
CUTA	cutA divalent cation tolerance homolog%2C transcript variant X2 && sp|Q9CQ89|CUTA_MOUSE Protein CutA OS=Mus musculus OX=10090 GN=Cuta PE=1 SV=3 && -	0.99991
FGD4	FYVE%2C RhoGEF and PH domain containing 4%2C transcript variant X3 && sp|Q96M96|FGD4_HUMAN FYVE, RhoGEF and PH domain-containing protein 4 OS=Homo sapiens OX=9606 GN=FGD4 PE=1 SV=2 && PF00621:RhoGEF domain|PF00169:PH domain|PF01363:FYVE zinc finger	0.99991
BANK1	B cell scaffold protein with ankyrin repeats 1%2C transcript variant X1 && sp|Q8NDB2|BANK1_HUMAN B-cell scaffold protein with ankyrin repeats OS=Homo sapiens OX=9606 GN=BANK1 PE=1 SV=3 && PF18567:Toll/interleukin-1 receptor domain|PF14545:Dof, BCAP, and BANK (DBB) motif,	0.99991
F7	coagulation factor VII && sp|P70375|FA7_MOUSE Coagulation factor VII OS=Mus musculus OX=10090 GN=F7 PE=1 SV=1 && PF00594:Vitamin K-dependent carboxylation/gamma-carboxyglutamic (GLA) domain|PF14670:Coagulation Factor Xa inhibitory site|PF00089:Trypsin	0.99991
FNDC4	fibronectin type III domain containing 4%2C transcript variant X4 && sp|Q9H6D8|FNDC4_HUMAN Fibronectin type III domain-containing protein 4 OS=Homo sapiens OX=9606 GN=FNDC4 PE=1 SV=1 && PF00041:Fibronectin type III domain	0.99991
RASGRF1	Ras protein specific guanine nucleotide releasing factor 1%2C transcript variant X1 && sp|Q13972|RGRF1_HUMAN Ras-specific guanine nucleotide-releasing factor 1 OS=Homo sapiens OX=9606 GN=RASGRF1 PE=1 SV=2 && PF00618:RasGEF N-terminal motif|PF00621:RhoGEF domain|PF00617:RasGEF domain|PF00169:PH domain	0.99991
ANAPC10	anaphase promoting complex subunit 10%2C transcript variant X4 && sp|Q9UM13|APC10_HUMAN Anaphase-promoting complex subunit 10 OS=Homo sapiens OX=9606 GN=ANAPC10 PE=1 SV=1 && -	0.99991
PATL1	PAT1 homolog 1%2C processing body mRNA decay factor%2C transcript variant X1 && sp|Q5R8Q4|PATL1_PONAB Protein PAT1 homolog 1 OS=Pongo abelii OX=9601 GN=PATL1 PE=2 SV=1 && -	0.99991
ECE1	endothelin converting enzyme 1%2C transcript variant X2 && sp|P42892|ECE1_HUMAN Endothelin-converting enzyme 1 OS=Homo sapiens OX=9606 GN=ECE1 PE=1 SV=2 && -	0.99991
LOC142078571	uncharacterized LOC142078571%2C transcript variant X3 && - && -	0.99991
LOC142094110	- && - && -	0.99991
LOC142084545	uncharacterized LOC142084545 && - && -	0.99991
ABCG4	ATP binding cassette subfamily G member 4%2C transcript variant X2 && sp|Q9H172|ABCG4_HUMAN ATP-binding cassette sub-family G member 4 OS=Homo sapiens OX=9606 GN=ABCG4 PE=1 SV=2 && -	0.99991
JCHAIN	joining chain of multimeric IgA and IgM && sp|P01592|IGJ_MOUSE Immunoglobulin J chain OS=Mus musculus OX=10090 GN=Jchain PE=1 SV=4 && PF15097:Immunoglobulin J chain	0.99991
TSPAN6	tetraspanin 6 && sp|O70401|TSN6_MOUSE Tetraspanin-6 OS=Mus musculus OX=10090 GN=Tspan6 PE=1 SV=1 && PF00335:Tetraspanin family	0.99991
NKX2-5	NK2 homeobox 5%2C transcript variant X2 && sp|Q90788|NKX25_CHICK Homeobox protein Nkx-2.5 OS=Gallus gallus OX=9031 GN=NKX-2.5 PE=2 SV=1 && PF00046:Homeodomain	0.99991
HEMK1	HemK methyltransferase 1%2C mitochondrial release factors N(5)-glutamine%2C transcript variant X2 && sp|Q9Y5R4|HEMK1_HUMAN MTRF1L release factor glutamine methyltransferase OS=Homo sapiens OX=9606 GN=HEMK1 PE=1 SV=1 && PF17827:PrmC N-terminal domain|PF05175:Methyltransferase small domain	0.99991
STK36	serine/threonine kinase 36%2C transcript variant X3 && sp|Q9NRP7|STK36_HUMAN Serine/threonine-protein kinase 36 OS=Homo sapiens OX=9606 GN=STK36 PE=1 SV=2 && PF00069:Protein kinase domain	0.99991
BSPRY	B-box and SPRY domain containing && sp|Q5W0U4|BSPRY_HUMAN B box and SPRY domain-containing protein OS=Homo sapiens OX=9606 GN=BSPRY PE=1 SV=1 && -	0.99991
SCO1	synthesis of cytochrome C oxidase 1 && sp|A1A4J8|SCO1_BOVIN Protein SCO1 homolog, mitochondrial OS=Bos taurus OX=9913 GN=SCO1 PE=2 SV=1 && PF02630:SCO1/SenC	0.99991
STK35	serine/threonine kinase 35%2C transcript variant X2 && sp|Q8TDR2|STK35_HUMAN Serine/threonine-protein kinase 35 OS=Homo sapiens OX=9606 GN=STK35 PE=1 SV=2 && PF00069:Protein kinase domain	0.99991
EIF2S2	eukaryotic translation initiation factor 2 subunit beta && sp|P20042|IF2B_HUMAN Eukaryotic translation initiation factor 2 subunit 2 OS=Homo sapiens OX=9606 GN=EIF2S2 PE=1 SV=2 && PF01873:Domain found in IF2B/IF5	0.99991
RDH14	retinol dehydrogenase 14 && sp|Q9HBH5|RDH14_HUMAN Retinol dehydrogenase 14 OS=Homo sapiens OX=9606 GN=RDH14 PE=1 SV=1 && PF00106:short chain dehydrogenase	0.99991
ACACB	acetyl-CoA carboxylase beta && sp|O00763|ACACB_HUMAN Acetyl-CoA carboxylase 2 OS=Homo sapiens OX=9606 GN=ACACB PE=1 SV=3 && PF02785:Biotin carboxylase C-terminal domain|PF00364:Biotin-requiring enzyme|PF21385:Acetyl-CoA carboxylase, BT domain|PF01039:Carboxyl transferase domain|PF00289:Biotin carboxylase, N-terminal domain|PF02786:Carbamoyl-phosphate synthase L chain, ATP binding domain|PF08326:A…	0.99991
LOC142081404	uncharacterized LOC142081404 && - && -	0.99991
CRIP2	cysteine rich protein 2%2C transcript variant X2 && sp|Q9DCT8|CRIP2_MOUSE Cysteine-rich protein 2 OS=Mus musculus OX=10090 GN=Crip2 PE=1 SV=1 && -	0.99991
CEP85	centrosomal protein 85 && sp|Q6P2H3|CEP85_HUMAN Centrosomal protein of 85 kDa OS=Homo sapiens OX=9606 GN=CEP85 PE=1 SV=1 && PF24555:Centrosomal protein of 85 kDa-like, CC4 coiled-coil domain	0.99991
RRAD	RRAD%2C Ras related glycolysis inhibitor and calcium channel regulator && sp|O88667|RAD_MOUSE GTP-binding protein RAD OS=Mus musculus OX=10090 GN=Rrad PE=1 SV=1 && PF00071:Ras family	0.99991
SYNE2	spectrin repeat containing nuclear envelope protein 2 && sp|Q8WXH0|SYNE2_HUMAN Nesprin-2 OS=Homo sapiens OX=9606 GN=SYNE2 PE=1 SV=3 && PF10541:Nuclear envelope localisation domain|PF00307:Calponin homology (CH) domain|PF25035:Nesprin-1 domain|PF25034:Nesprin-1, spectrin repeats	0.99991
LOC142091929	uncharacterized LOC142091929 && - && -	0.99991
OTOA	otoancorin && sp|Q7RTW8|OTOAN_HUMAN Otoancorin OS=Homo sapiens OX=9606 GN=OTOA PE=1 SV=1 && -	0.99991
LOC142092707	uncharacterized LOC142092707 && - && -	0.99991
MAG	myelin associated glycoprotein && sp|Q92154|SMP_COTJA Schwann cell myelin protein OS=Coturnix japonica OX=93934 GN=SMP PE=1 SV=1 && -	0.99991
LOC142080740	uncharacterized LOC142080740 && - && -	0.99991
RGS18	regulator of G protein signaling 18%2C transcript variant X1 && sp|Q9NS28|RGS18_HUMAN Regulator of G-protein signaling 18 OS=Homo sapiens OX=9606 GN=RGS18 PE=1 SV=1 && PF00615:Regulator of G protein signaling domain	0.99991
CD109	CD109 molecule && sp|Q6YHK3|CD109_HUMAN CD109 antigen OS=Homo sapiens OX=9606 GN=CD109 PE=1 SV=2 && PF00207:Alpha-2-macroglobulin family|PF07678:A-macroglobulin TED domain|PF07677:A-macroglobulin receptor binding domain|PF07703:Alpha-2-macroglobulin bait region domain|PF01835:MG2 domain|PF17791:Macroglobulin domain MG3	0.99991
ADGRA2	adhesion G protein-coupled receptor A2 && sp|Q96PE1|AGRA2_HUMAN Adhesion G protein-coupled receptor A2 OS=Homo sapiens OX=9606 GN=ADGRA2 PE=1 SV=2 && -	0.99991
LOC142090792	C-C motif chemokine 5-like && - && -	0.99991
LOC142091700	- && - && -	0.99991
MARCKSL1	MARCKS like 1 && sp|P35566|MRP_RABIT MARCKS-related protein OS=Oryctolagus cuniculus OX=9986 GN=MARCKSL1 PE=1 SV=2 && PF02063:MARCKS family	0.99991
KDELR3	KDEL endoplasmic reticulum protein retention receptor 3 && sp|O43731|ERD23_HUMAN ER lumen protein-retaining receptor 3 OS=Homo sapiens OX=9606 GN=KDELR3 PE=1 SV=1 && PF00810:ER lumen protein retaining receptor	0.99991
LOC142080491	uncharacterized LOC142080491 && - && -	0.99991
CDK3	cyclin dependent kinase 3 && sp|Q00526|CDK3_HUMAN Cyclin-dependent kinase 3 OS=Homo sapiens OX=9606 GN=CDK3 PE=1 SV=1 && PF00069:Protein kinase domain	0.99991
SLC4A4	solute carrier family 4 member 4%2C transcript variant X2 && sp|O88343|S4A4_MOUSE Electrogenic sodium bicarbonate cotransporter 1 OS=Mus musculus OX=10090 GN=Slc4a4 PE=1 SV=2 && PF07565:Band 3 cytoplasmic domain|PF00955:HCO3- transporter integral membrane domain	0.99991
SLC22A23	solute carrier family 22 member 23%2C transcript variant X1 && sp|A1A5C7|S22AN_HUMAN Solute carrier family 22 member 23 OS=Homo sapiens OX=9606 GN=SLC22A23 PE=1 SV=2 && PF00083:Sugar (and other) transporter	0.99991
LOC142085201	E3 ubiquitin-protein ligase RNF170-like && sp|F1MK05|RN170_BOVIN E3 ubiquitin-protein ligase RNF170 OS=Bos taurus OX=9913 GN=RNF170 PE=3 SV=2 && PF13445:RING-type zinc-finger	0.99991
SGSM2	small G protein signaling modulator 2%2C transcript variant X2 && sp|O43147|SGSM2_HUMAN Small G protein signaling modulator 2 OS=Homo sapiens OX=9606 GN=SGSM2 PE=1 SV=4 && PF02759:RUN domain|PF00566:Rab-GTPase-TBC domain|PF12068:Rab-binding domain (RBD)	0.99991
FLNA	filamin A%2C transcript variant X1 && sp|P21333|FLNA_HUMAN Filamin-A OS=Homo sapiens OX=9606 GN=FLNA PE=1 SV=4 && PF00307:Calponin homology (CH) domain|PF00630:Filamin/ABP280 repeat	0.99991
HPD	4-hydroxyphenylpyruvate dioxygenase%2C transcript variant X1 && sp|Q6TGZ5|HPPD_DANRE 4-hydroxyphenylpyruvate dioxygenase OS=Danio rerio OX=7955 GN=hpd PE=2 SV=1 && -	0.99991
LOC142079725	uncharacterized LOC142079725%2C transcript variant X2 && - && -	0.99991
EIF3E	eukaryotic translation initiation factor 3 subunit E%2C transcript variant X2 && sp|Q5ZLA5|EIF3E_CHICK Eukaryotic translation initiation factor 3 subunit E OS=Gallus gallus OX=9031 GN=EIF3E PE=2 SV=1 && PF09440:eIF3 subunit 6 N terminal domain|PF21357:Eukaryotic translation initiation factor 3 subunit E, C-terminal|PF01399:PCI domain	0.99991
AGBL5	AGBL carboxypeptidase 5%2C transcript variant X6 && sp|B2GV17|CBPC5_RAT Cytosolic carboxypeptidase-like protein 5 OS=Rattus norvegicus OX=10116 GN=Agbl5 PE=2 SV=1 && -	0.99991
FRMD3	FERM domain containing 3%2C transcript variant X3 && sp|A2A2Y4|FRMD3_HUMAN FERM domain-containing protein 3 OS=Homo sapiens OX=9606 GN=FRMD3 PE=1 SV=1 && PF08736:FERM adjacent (FA)|PF09380:FERM C-terminal PH-like domain|PF00373:FERM central domain	0.99991
NR4A2	nuclear receptor subfamily 4 group A member 2 && sp|Q08E53|NR4A2_BOVIN Nuclear receptor subfamily 4 group A member 2 OS=Bos taurus OX=9913 GN=NR4A2 PE=2 SV=1 && PF00104:Ligand-binding domain of nuclear hormone receptor|PF00105:Double treble clef zinc finger, C4 type	0.99991
DHRS11	dehydrogenase/reductase 11%2C transcript variant X3 && sp|Q71R50|DHR11_CHICK Dehydrogenase/reductase SDR family member 11 OS=Gallus gallus OX=9031 GN=DHRS11 PE=2 SV=1 && -	0.99991
ITGA10	integrin subunit alpha 10 && sp|O75578|ITA10_HUMAN Integrin alpha-10 OS=Homo sapiens OX=9606 GN=ITGA10 PE=1 SV=2 && PF08441:Integrin alpha Ig-like domain 1|PF01839:FG-GAP repeat|PF20805:Integrin alpha Ig-like domain 2|PF00092:von Willebrand factor type A domain	0.99991
DESI1	desumoylating isopeptidase 1 && sp|Q9CQT7|DESI1_MOUSE Desumoylating isopeptidase 1 OS=Mus musculus OX=10090 GN=Desi1 PE=1 SV=1 && -	0.99991
LOC142078214	uncharacterized LOC142078214 && - && -	0.99991
KLHL31	kelch like family member 31 && sp|Q9H511|KLH31_HUMAN Kelch-like protein 31 OS=Homo sapiens OX=9606 GN=KLHL31 PE=1 SV=1 && PF07707:BTB And C-terminal Kelch|PF24681:KLHDC2/KLHL20/DRC7 Kelch-repeats domain|PF00651:BTB/POZ domain	0.99991
MSANTD2	Myb/SANT DNA binding domain containing 2%2C transcript variant X8 && sp|Q6P1R3|MSD2_HUMAN Myb/SANT-like DNA-binding domain-containing protein 2 OS=Homo sapiens OX=9606 GN=MSANTD2 PE=1 SV=1 && PF13837:Myb/SANT-like DNA-binding domain	0.99991
SEMA3G	semaphorin 3G && sp|Q9NS98|SEM3G_HUMAN Semaphorin-3G OS=Homo sapiens OX=9606 GN=SEMA3G PE=1 SV=1 && PF01403:Sema domain	0.99991
DYNC2I1	dynein 2 intermediate chain 1 && sp|Q8WVS4|DC2I1_HUMAN Cytoplasmic dynein 2 intermediate chain 1 OS=Homo sapiens OX=9606 GN=DYNC2I1 PE=1 SV=3 && -	0.99991
ERBB2	erb-b2 receptor tyrosine kinase 2 && sp|P04626|ERBB2_HUMAN Receptor tyrosine-protein kinase erbB-2 OS=Homo sapiens OX=9606 GN=ERBB2 PE=1 SV=1 && PF21314:Epidermal growth factor receptor transmembrane-juxtamembrane segment|PF07714:Protein tyrosine and serine/threonine kinase|PF01030:Receptor L domain|PF00757:Furin-like cysteine rich region|PF14843:Growth factor receptor domain IV	0.99991
C12H16orf87	chromosome 12 C16orf87 homolog && sp|Q6PH81|CP087_HUMAN UPF0547 protein C16orf87 OS=Homo sapiens OX=9606 GN=C16orf87 PE=1 SV=1 && PF10571:Uncharacterised protein family UPF0547	0.99991
PRC1	protein regulator of cytokinesis 1%2C transcript variant X1 && sp|O43663|PRC1_HUMAN Protein regulator of cytokinesis 1 OS=Homo sapiens OX=9606 GN=PRC1 PE=1 SV=2 && PF03999:Microtubule associated protein (MAP65/ASE1 family)	0.99991
LOC142089928	protein-glutamine gamma-glutamyltransferase 6-like && sp|O95932|TGM3L_HUMAN Protein-glutamine gamma-glutamyltransferase 6 OS=Homo sapiens OX=9606 GN=TGM6 PE=1 SV=3 && PF00868:Transglutaminase family|PF01841:Transglutaminase-like superfamily|PF00927:Transglutaminase family, C-terminal ig like domain	0.99991
LOC142093292	AMP deaminase 1-like%2C transcript variant X2 && sp|Q68D51|DEN2C_HUMAN DENN domain-containing protein 2C OS=Homo sapiens OX=9606 GN=DENND2C PE=1 SV=2 && PF02141:DENN (AEX-3) domain|PF19326:AMP deaminase|PF03456:uDENN domain|PF03455:dDENN domain	0.99991
AIRE	autoimmune regulator && sp|O43918|AIRE_HUMAN Autoimmune regulator OS=Homo sapiens OX=9606 GN=AIRE PE=1 SV=1 && PF03172:HSR domain	0.99991
ERN2	endoplasmic reticulum to nucleus signaling 2%2C transcript variant X1 && sp|O75460|ERN1_HUMAN Serine/threonine-protein kinase/endoribonuclease IRE1 OS=Homo sapiens OX=9606 GN=ERN1 PE=1 SV=2 && PF06479:Ribonuclease 2-5A|PF00069:Protein kinase domain	0.99991
ALAD	aminolevulinate dehydratase%2C transcript variant X1 && sp|Q5R971|HEM2_PONAB Delta-aminolevulinic acid dehydratase OS=Pongo abelii OX=9601 GN=ALAD PE=2 SV=2 && PF00702:haloacid dehalogenase-like hydrolase	0.99991
GZMA	granzyme A && sp|P12544|GRAA_HUMAN Granzyme A OS=Homo sapiens OX=9606 GN=GZMA PE=1 SV=2 && PF00089:Trypsin	0.99991
CMKLR2	chemerin chemokine-like receptor 2%2C transcript variant X2 && sp|P46091|CML2_HUMAN Chemerin-like receptor 2 OS=Homo sapiens OX=9606 GN=CMKLR2 PE=1 SV=2 && PF00001:7 transmembrane receptor (rhodopsin family)	0.99991
MKRN2OS	MKRN2 opposite strand%2C transcript variant X2 && sp|H3BPM6|MKROS_HUMAN MKRN2 opposite strand protein OS=Homo sapiens OX=9606 GN=MKRN2OS PE=1 SV=1 && PF16044:DUF4796 C-terminal	0.99991
MSRA	methionine sulfoxide reductase A && sp|Q9UJ68|MSRA_HUMAN Mitochondrial peptide methionine sulfoxide reductase OS=Homo sapiens OX=9606 GN=MSRA PE=1 SV=1 && PF01625:Peptide methionine sulfoxide reductase	0.99991
NUDT9	nudix hydrolase 9%2C transcript variant X1 && sp|Q9BW91|NUDT9_HUMAN ADP-ribose pyrophosphatase, mitochondrial OS=Homo sapiens OX=9606 GN=NUDT9 PE=1 SV=1 && PF00293:NUDIX domain	0.99991
ABCB9	ATP binding cassette subfamily B member 9 && sp|Q9NP78|ABCB9_HUMAN ABC-type oligopeptide transporter ABCB9 OS=Homo sapiens OX=9606 GN=ABCB9 PE=1 SV=1 && -	0.99991
BBS9	Bardet-Biedl syndrome 9%2C transcript variant X2 && sp|Q3SYG4|PTHB1_HUMAN Protein PTHB1 OS=Homo sapiens OX=9606 GN=BBS9 PE=1 SV=1 && PF14727:PTHB1 N-terminal|PF14728:PTHB1 GAE domain|PF23337:PTHB1 platform domain|PF23338:PTHB1 hairpin|PF23339:PTHB1 C-terminal helix bundle	0.99991
LOC142090782	regakine-1-like && - && -	0.99991
NPR1	natriuretic peptide receptor 1 && sp|P18910|ANPRA_RAT Atrial natriuretic peptide receptor 1 OS=Rattus norvegicus OX=10116 GN=Npr1 PE=1 SV=1 && PF07714:Protein tyrosine and serine/threonine kinase|PF00211:Adenylate and Guanylate cyclase catalytic domain|PF01094:Receptor family ligand binding region	0.99991
TBC1D16	TBC1 domain family member 16%2C transcript variant X2 && sp|Q8TBP0|TBC16_HUMAN TBC1 domain family member 16 OS=Homo sapiens OX=9606 GN=TBC1D16 PE=1 SV=1 && -	0.99991
TRNAQ-CUG	tRNA-Gln && - && -	0.99991
GABRD	gamma-aminobutyric acid type A receptor subunit delta%2C transcript variant X7 && - && -	0.99991
ACTN2	actinin alpha 2%2C transcript variant X6 && sp|P20111|ACTN2_CHICK Alpha-actinin-2 OS=Gallus gallus OX=9031 GN=ACTN2 PE=2 SV=1 && PF00435:Spectrin repeat|PF00307:Calponin homology (CH) domain|PF08726:Ca2+ insensitive EF hand	0.99991
LOC142074212	uncharacterized LOC142074212 && - && -	0.99991
PTGER4	prostaglandin E receptor 4 && sp|Q28691|PE2R4_RABIT Prostaglandin E2 receptor EP4 subtype OS=Oryctolagus cuniculus OX=9986 GN=PTGER4 PE=2 SV=1 && -	0.99991
LOC142082142	placenta-specific gene 8 protein-like%2C transcript variant X2 && sp|Q9JI48|PLAC8_MOUSE Placenta-specific gene 8 protein OS=Mus musculus OX=10090 GN=Plac8 PE=1 SV=1 && PF04749:PLAC8 family	0.99991
LOC142090597	apoptosis-inducing factor 3-like && sp|Q96NN9|AIFM3_HUMAN Apoptosis-inducing factor 3 OS=Homo sapiens OX=9606 GN=AIFM3 PE=1 SV=1 && PF00355:Rieske [2Fe-2S] domain|PF07992:Pyridine nucleotide-disulphide oxidoreductase	0.99991
MAFF	MAF bZIP transcription factor F && sp|Q90595|MAFF_CHICK Transcription factor MafF OS=Gallus gallus OX=9031 GN=MAFF PE=2 SV=1 && PF03131:bZIP Maf transcription factor	0.99991
EVI2B	ecotropic viral integration site 2B && sp|P34910|EVI2B_HUMAN Protein EVI2B OS=Homo sapiens OX=9606 GN=EVI2B PE=1 SV=2 && -	0.99991
FAM162A	family with sequence similarity 162 member A && sp|Q96A26|F162A_HUMAN Protein FAM162A OS=Homo sapiens OX=9606 GN=FAM162A PE=1 SV=2 && PF06388:Protein of unknown function (DUF1075)	0.99991
GOLGA4	golgin A4%2C transcript variant X11 && sp|Q13439|GOGA4_HUMAN Golgin subfamily A member 4 OS=Homo sapiens OX=9606 GN=GOLGA4 PE=1 SV=1 && -	0.99991
LOC142074411	upstream stimulatory factor 2-like%2C transcript variant X1 && sp|Q64705|USF2_MOUSE Upstream stimulatory factor 2 OS=Mus musculus OX=10090 GN=Usf2 PE=1 SV=1 && -	0.99991
LSM10	LSM10%2C U7 small nuclear RNA associated%2C transcript variant X2 && sp|Q8QZX5|LSM10_MOUSE U7 snRNA-associated Sm-like protein LSm10 OS=Mus musculus OX=10090 GN=Lsm10 PE=1 SV=1 && PF01423:LSM domain	0.99991
LOC142074544	FERM domain-containing protein 8-like%2C transcript variant X2 && sp|Q9BZ67|FRMD8_HUMAN FERM domain-containing protein 8 OS=Homo sapiens OX=9606 GN=FRMD8 PE=1 SV=1 && -	0.99991
LOC142073924	uncharacterized LOC142073924 && sp|Q9ULX6|AKP8L_HUMAN A-kinase anchor protein 8-like OS=Homo sapiens OX=9606 GN=AKAP8L PE=1 SV=4 && -	0.99991
LOC142074569	- && sp|P01871|IGHM_HUMAN Immunoglobulin heavy constant mu OS=Homo sapiens OX=9606 GN=IGHM PE=1 SV=5 && -	0.99991
LOC142077366	18S ribosomal RNA && - && -	0.99991
BCKDHB	branched chain keto acid dehydrogenase E1 subunit beta%2C transcript variant X4 && sp|P21839|ODBB_BOVIN 2-oxoisovalerate dehydrogenase subunit beta, mitochondrial OS=Bos taurus OX=9913 GN=BCKDHB PE=1 SV=2 && PF02779:Transketolase, pyrimidine binding domain|PF02780:Transketolase, C-terminal domain	0.99991
C3H1orf115	chromosome 3 C1orf115 homolog && sp|Q3ZCQ0|RDD1_RAT Required for drug-induced death protein 1 OS=Rattus norvegicus OX=10116 PE=2 SV=2 && PF15828:Required for drug-induced death protein 1	0.99991
LXN	latexin && sp|Q64361|LXN_RAT Latexin OS=Rattus norvegicus OX=10116 GN=Lxn PE=1 SV=1 && -	0.99991
PGRMC1	progesterone receptor membrane component 1 && sp|Q5ZKN2|PGRC1_CHICK Membrane-associated progesterone receptor component 1 OS=Gallus gallus OX=9031 GN=PGRMC1 PE=2 SV=3 && PF00173:Cytochrome b5-like Heme/Steroid binding domain	0.99991
LOC142093734	granzyme F-like && sp|P15119|MCPT2_MOUSE Mast cell protease 2 OS=Mus musculus OX=10090 GN=Mcpt2 PE=2 SV=2 && -	0.99991
DECR1	2%2C4-dienoyl-CoA reductase 1%2C transcript variant X1 && sp|Q16698|DECR_HUMAN 2,4-dienoyl-CoA reductase [(3E)-enoyl-CoA-producing], mitochondrial OS=Homo sapiens OX=9606 GN=DECR1 PE=1 SV=1 && -	0.99991
RPS24	ribosomal protein S24%2C transcript variant X2 && sp|Q56JU9|RS24_BOVIN Small ribosomal subunit protein eS24 OS=Bos taurus OX=9913 GN=RPS24 PE=2 SV=2 && PF01282:Ribosomal protein S24e	0.99991
RFC2	replication factor C subunit 2%2C transcript variant X2 && sp|P53033|RFC2_CHICK Replication factor C subunit 2 OS=Gallus gallus OX=9031 GN=RFC2 PE=2 SV=1 && PF08542:Replication factor C C-terminal domain|PF00004:ATPase family associated with various cellular activities (AAA)	0.99991
ARHGAP1	Rho GTPase activating protein 1%2C transcript variant X7 && sp|Q5FWK3|RHG01_MOUSE Rho GTPase-activating protein 1 OS=Mus musculus OX=10090 GN=Arhgap1 PE=1 SV=1 && -	0.99991
LOC142084900	uncharacterized LOC142084900%2C transcript variant X7 && - && -	0.99991
SAP30	Sin3A associated protein 30 && sp|O75446|SAP30_HUMAN Histone deacetylase complex subunit SAP30 OS=Homo sapiens OX=9606 GN=SAP30 PE=1 SV=1 && PF13867:Sin3 binding region of histone deacetylase complex subunit SAP30|PF13866:SAP30 zinc-finger	0.99991
IL2RG	interleukin 2 receptor subunit gamma && sp|Q95118|IL2RG_BOVIN Cytokine receptor common subunit gamma OS=Bos taurus OX=9913 GN=IL2RG PE=2 SV=1 && PF22012:Cytokine receptor-like factor 2, domain 1|PF21605:Cytokine receptor-like factor 2-like, D2 domain	0.99991
GJA1	gap junction protein alpha 1%2C transcript variant X1 && sp|P14154|CXA1_CHICK Gap junction alpha-1 protein OS=Gallus gallus OX=9031 GN=GJA1 PE=2 SV=3 && PF03508:Gap junction alpha-1 protein (Cx43)|PF00029:Connexin	0.99991
AP3S2	adaptor related protein complex 3 subunit sigma 2%2C transcript variant X2 && sp|P59780|AP3S2_HUMAN AP-3 complex subunit sigma-2 OS=Homo sapiens OX=9606 GN=AP3S2 PE=1 SV=1 && -	0.99991
LRRN2	leucine rich repeat neuronal 2 && sp|O75325|LRRN2_HUMAN Leucine-rich repeat neuronal protein 2 OS=Homo sapiens OX=9606 GN=LRRN2 PE=1 SV=2 && -	0.99991
FBXL19	F-box and leucine rich repeat protein 19 && sp|Q6PCT2|FXL19_HUMAN F-box/LRR-repeat protein 19 OS=Homo sapiens OX=9606 GN=FBXL19 PE=1 SV=3 && -	0.99991
LOC142079056	leukocyte elastase inhibitor-like && sp|P05619|ILEU_HORSE Leukocyte elastase inhibitor OS=Equus caballus OX=9796 GN=SERPINB1 PE=1 SV=3 && PF00079:Serpin (serine protease inhibitor)	0.99991
SUSD2	sushi domain containing 2 && sp|Q9DBX3|SUSD2_MOUSE Sushi domain-containing protein 2 OS=Mus musculus OX=10090 GN=Susd2 PE=1 SV=1 && PF00094:von Willebrand factor type D domain|PF03782:AMOP domain|PF23263:Mucin-4-like C8-3 domain	0.99991
TRUB2	TruB pseudouridine synthase family member 2 && sp|Q5XGG2|TRUB2_XENTR Pseudouridylate synthase TRUB2, mitochondrial OS=Xenopus tropicalis OX=8364 GN=Trub2 PE=2 SV=1 && PF01509:TruB family pseudouridylate synthase (N terminal domain)	0.99991
LOC142089911	fer-1-like protein 4 && sp|A3KGK3|FR1L4_MOUSE Fer-1-like protein 4 OS=Mus musculus OX=10090 GN=Fer1l4 PE=2 SV=3 && PF08150:FerB (NUC096) domain|PF00168:C2 domain|PF22901:Ferlin dsRNA-binding domain-like domain|PF16165:Ferlin C-terminus|PF08151:FerI (NUC094) domain	0.99991
ACP5	acid phosphatase 5%2C tartrate resistant && sp|Q05117|PPA5_MOUSE Tartrate-resistant acid phosphatase type 5 OS=Mus musculus OX=10090 GN=Acp5 PE=1 SV=2 && PF00149:Calcineurin-like phosphoesterase	0.99991
LOC142085091	flavin-containing monooxygenase 5-like%2C transcript variant X1 && sp|P97872|FMO5_MOUSE Flavin-containing monooxygenase 5 OS=Mus musculus OX=10090 GN=Fmo5 PE=1 SV=4 && PF00743:Flavin-binding monooxygenase-like	0.99991
LOC142088043	malignant fibrous histiocytoma-amplified sequence 1 homolog%2C transcript variant X1 && - && PF13855:Leucine rich repeat|PF08477:Ras of Complex, Roc, domain of DAPkinase	0.99991
CRTC2	CREB regulated transcription coactivator 2%2C transcript variant X1 && sp|Q3LRZ1|CRTC2_RAT CREB-regulated transcription coactivator 2 OS=Rattus norvegicus OX=10116 GN=Crtc2 PE=1 SV=1 && PF12886:Transducer of regulated CREB activity, C terminus|PF12884:Transducer of regulated CREB activity, N terminus|PF12885:Transducer of regulated CREB activity middle domain	0.99991
LOC142079933	opsin-5-like && sp|Q6VZZ7|OPN5_MOUSE Opsin-5 OS=Mus musculus OX=10090 GN=Opn5 PE=1 SV=1 && PF00001:7 transmembrane receptor (rhodopsin family)	0.99991
HSD11B1	hydroxysteroid 11-beta dehydrogenase 1 && sp|P28845|DHI1_HUMAN 11-beta-hydroxysteroid dehydrogenase 1 OS=Homo sapiens OX=9606 GN=HSD11B1 PE=1 SV=3 && PF00106:short chain dehydrogenase	0.99991
YAF2	YY1 associated factor 2%2C transcript variant X1 && sp|Q8IY57|YAF2_HUMAN YY1-associated factor 2 OS=Homo sapiens OX=9606 GN=YAF2 PE=1 SV=3 && PF17219:Yaf2/RYBP C-terminal binding motif	0.99991
GPI	glucose-6-phosphate isomerase && sp|P06745|G6PI_MOUSE Glucose-6-phosphate isomerase OS=Mus musculus OX=10090 GN=Gpi PE=1 SV=4 && PF00342:Phosphoglucose isomerase	0.99991
LOC142085278	1-phosphatidylinositol phosphodiesterase-like && - && -	0.99991
HUWE1	HECT%2C UBA and WWE domain containing E3 ubiquitin protein ligase 1 && sp|Q7Z6Z7|HUWE1_HUMAN E3 ubiquitin-protein ligase HUWE1 OS=Homo sapiens OX=9606 GN=HUWE1 PE=1 SV=3 && PF06012:Domain of Unknown Function (DUF908)|PF14377:Ubiquitin binding region|PF06025:Domain of Unknown Function (DUF913)|PF00632:HECT-domain (ubiquitin-transferase)|PF02825:WWE domain	0.99991
LOXL3	lysyl oxidase like 3 && sp|B8A4W9|LOX3B_DANRE Lysyl oxidase homolog 3B OS=Danio rerio OX=7955 GN=loxl3b PE=2 SV=1 && PF01186:Lysyl oxidase|PF00530:Scavenger receptor cysteine-rich domain	0.99991
GAR1	GAR1 ribonucleoprotein%2C transcript variant X4 && sp|Q6AYA1|GAR1_RAT H/ACA ribonucleoprotein complex subunit 1 OS=Rattus norvegicus OX=10116 GN=Gar1 PE=2 SV=1 && PF04410:Gar1/Naf1 RNA binding region	0.99991
EFNA2	ephrin A2 && sp|P52802|EFNA2_CHICK Ephrin-A2 OS=Gallus gallus OX=9031 GN=EFNA2 PE=2 SV=1 && PF00812:Ephrin	0.99991
HCFC1	host cell factor C1 && sp|P51610|HCFC1_HUMAN Host cell factor 1 OS=Homo sapiens OX=9606 GN=HCFC1 PE=1 SV=2 && PF24681:KLHDC2/KLHL20/DRC7 Kelch-repeats domain	0.99991
PRDM8	PR/SET domain 8 && sp|Q9NQV8|PRDM8_HUMAN PR domain zinc finger protein 8 OS=Homo sapiens OX=9606 GN=PRDM8 PE=1 SV=3 && -	0.99991
TMEM132A	transmembrane protein 132A && sp|Q922P8|T132A_MOUSE Transmembrane protein 132A OS=Mus musculus OX=10090 GN=Tmem132a PE=1 SV=2 && PF23481:TMEM132 second Ig-like domain|PF15706:TMEM132 C-terminal|PF23039:TMEM132 cohesin-like domain|PF23486:TMEM132 fifth domain|PF23487:TMEM132 sixth domain|PF15705:TMEM132 N-terminal|PF16070:TMEM132 fourth domain	0.99991
LOC142091766	feather keratin Cos2-3-like && sp|Q9PSV3|KRF4_COLLI Feather keratin Cos2-3 OS=Columba livia OX=8932 PE=3 SV=3 && PF02422:Keratin	0.99991
RSAD2	radical S-adenosyl methionine domain containing 2 && sp|Q2HJF9|RSAD2_BOVIN S-adenosylmethionine-dependent nucleotide dehydratase RSAD2 OS=Bos taurus OX=9913 GN=RSAD2 PE=2 SV=1 && -	0.99991
DMD	dystrophin%2C transcript variant X5 && sp|P11533|DMD_CHICK Dystrophin OS=Gallus gallus OX=9031 GN=DMD PE=2 SV=1 && PF00435:Spectrin repeat|PF09069:EF-hand|PF00569:Zinc finger, ZZ type|PF09068:EF hand|PF00307:Calponin homology (CH) domain	0.99991
LOC142092323	uncharacterized LOC142092323 && - && -	0.99991
TNFRSF8	TNF receptor superfamily member 8 && sp|P28908|TNR8_HUMAN Tumor necrosis factor receptor superfamily member 8 OS=Homo sapiens OX=9606 GN=TNFRSF8 PE=1 SV=1 && -	0.99991
PECAM1	platelet and endothelial cell adhesion molecule 1%2C transcript variant X1 && sp|Q95242|PECA1_PIG Platelet endothelial cell adhesion molecule OS=Sus scrofa OX=9823 GN=PECAM1 PE=2 SV=1 && -	0.99991
SOX12	SRY-box transcription factor 12 && sp|Q04890|SOX12_MOUSE Transcription factor SOX-12 OS=Mus musculus OX=10090 GN=Sox12 PE=1 SV=2 && PF00505:HMG (high mobility group) box	0.99991
ZCCHC24	zinc finger CCHC-type containing 24 && sp|Q8N2G6|ZCH24_HUMAN Zinc finger CCHC domain-containing protein 24 OS=Homo sapiens OX=9606 GN=ZCCHC24 PE=1 SV=1 && -	0.99991
TBXA2R	thromboxane A2 receptor%2C transcript variant X3 && sp|Q95125|TA2R_BOVIN Thromboxane A2 receptor OS=Bos taurus OX=9913 GN=TBXA2R PE=2 SV=2 && PF00001:7 transmembrane receptor (rhodopsin family)	0.99991
LOC142088301	NACHT%2C LRR and PYD domains-containing protein 3-like%2C transcript variant X1 && sp|P59046|NAL12_HUMAN NACHT, LRR and PYD domains-containing protein 12 OS=Homo sapiens OX=9606 GN=NLRP12 PE=1 SV=2 && PF05729:NACHT domain|PF17776:NLRC4 helical domain HD2|PF17779:NOD2 winged helix domain	0.99991
LOC142089350	uncharacterized LOC142089350 && - && -	0.99991
ATG3	autophagy related 3%2C transcript variant X1 && sp|Q9NT62|ATG3_HUMAN Ubiquitin-like-conjugating enzyme ATG3 OS=Homo sapiens OX=9606 GN=ATG3 PE=1 SV=1 && PF03987:Autophagocytosis associated protein, active-site domain	0.99991
FAM210A	family with sequence similarity 210 member A%2C transcript variant X1 && sp|Q5ZML6|F210A_CHICK Protein FAM210A OS=Gallus gallus OX=9031 GN=FAM210A PE=2 SV=1 && PF06916:FAM210A/B-like domain	0.99991
BRICD5	BRICHOS domain containing 5%2C transcript variant X3 && sp|Q6PL45|BRID5_HUMAN BRICHOS domain-containing protein 5 OS=Homo sapiens OX=9606 GN=BRICD5 PE=1 SV=3 && -	0.99991
KCNV2	potassium voltage-gated channel modifier subfamily V member 2 && sp|Q8CFS6|KCNV2_MOUSE Potassium voltage-gated channel subfamily V member 2 OS=Mus musculus OX=10090 GN=Kcnv2 PE=2 SV=1 && PF02214:BTB/POZ domain|PF00520:Ion transport protein	0.99991
CARS2	cysteinyl-tRNA synthetase 2%2C mitochondrial%2C transcript variant X7 && sp|Q6DJ95|SYCM_XENTR Probable cysteine--tRNA ligase, mitochondrial OS=Xenopus tropicalis OX=8364 GN=cars2 PE=2 SV=1 && PF01406:tRNA synthetases class I (C) catalytic domain	0.99991
LOC142087564	uncharacterized LOC142087564 && - && -	0.99991
LOC142087930	small nucleolar RNA SNORA36 family && - && -	0.99991
REELD1	reeler domain containing 1 && sp|A0A1B0GV85|RELD1_HUMAN Reelin domain-containing protein 1 OS=Homo sapiens OX=9606 GN=REELD1 PE=2 SV=2 && PF02014:Reeler domain	0.99991
PGD	phosphogluconate dehydrogenase%2C transcript variant X2 && sp|P52209|6PGD_HUMAN 6-phosphogluconate dehydrogenase, decarboxylating OS=Homo sapiens OX=9606 GN=PGD PE=1 SV=3 && -	0.99991
SUPT3H	SPT3 homolog%2C SAGA and STAGA complex component%2C transcript variant X1 && sp|O75486|SUPT3_HUMAN Transcription initiation protein SPT3 homolog OS=Homo sapiens OX=9606 GN=SUPT3H PE=1 SV=3 && PF02269:Transcription initiation factor IID, 18kD subunit	0.99991
ATP6V1A	ATPase H+ transporting V1 subunit A%2C transcript variant X2 && sp|Q90647|VATA_CHICK V-type proton ATPase catalytic subunit A OS=Gallus gallus OX=9031 GN=ATP6V1A PE=2 SV=1 && -	0.99991
LOC142078131	small nucleolar RNA U83B && - && -	0.99991
LOC142078849	myosin regulatory light chain 2%2C smooth muscle minor isoform && sp|P24032|MLRN_CHICK Myosin regulatory light chain 2, smooth muscle minor isoform OS=Gallus gallus OX=9031 PE=1 SV=2 && PF13499:EF-hand domain pair	0.99991
LOC142074492	ubiquitin thioesterase OTUB1-like && sp|Q7TQI3|OTUB1_MOUSE Ubiquitin thioesterase OTUB1 OS=Mus musculus OX=10090 GN=Otub1 PE=1 SV=2 && PF10275:Peptidase C65 Otubain	0.99991
LOC142077429	uncharacterized LOC142077429 && - && -	0.99991
LOC142093061	small nucleolar RNA SNORD103/SNORD85 && - && -	0.99991
GRB14	growth factor receptor bound protein 14 && sp|Q5ICW4|GRB14_BOVIN Growth factor receptor-bound protein 14 OS=Bos taurus OX=9913 GN=GRB14 PE=1 SV=1 && PF08947:BPS (Between PH and SH2)|PF00017:SH2 domain|PF21989:RA like domain|PF00169:PH domain	0.99991
RNF32	ring finger protein 32 && sp|Q9JIT1|RNF32_MOUSE RING finger protein 32 OS=Mus musculus OX=10090 GN=Rnf32 PE=1 SV=1 && -	0.99991
MORN1	MORN repeat containing 1%2C transcript variant X1 && sp|Q641X6|MORN1_RAT MORN repeat-containing protein 1 OS=Rattus norvegicus OX=10116 GN=Morn1 PE=1 SV=1 && -	0.99991
USP13	ubiquitin specific peptidase 13 && sp|E1BY77|UBP13_CHICK Ubiquitin carboxyl-terminal hydrolase 13 OS=Gallus gallus OX=9031 GN=USP13 PE=3 SV=1 && PF00627:UBA/TS-N domain|PF02148:Zn-finger in ubiquitin-hydrolases and other protein|PF00443:Ubiquitin carboxyl-terminal hydrolase|PF22562:UBA-like domain|PF17807:Variant UBP zinc finger	0.99991
LOC142082999	uncharacterized LOC142082999%2C transcript variant X2 && - && -	0.99991
LOC142092218	uncharacterized LOC142092218 && - && PF14915:CCDC144C protein coiled-coil region	0.99991
LOC142082527	uncharacterized LOC142082527%2C transcript variant X2 && - && -	0.99991
ZP1	zona pellucida glycoprotein 1 && sp|I6M4H4|ZP1_RABIT Zona pellucida sperm-binding protein 1 OS=Oryctolagus cuniculus OX=9986 GN=ZP1 PE=1 SV=1 && PF23344:ZP-N domain|PF22821:Zona pellucida sperm-binding proteins 1/4, Ig-like domain|PF00100:ZP-C domain	0.99991
TBC1D19	TBC1 domain family member 19%2C transcript variant X1 && sp|Q8N5T2|TBC19_HUMAN TBC1 domain family member 19 OS=Homo sapiens OX=9606 GN=TBC1D19 PE=1 SV=2 && PF00566:Rab-GTPase-TBC domain	0.99991
TRIM8	tripartite motif containing 8 && sp|Q99PJ2|TRIM8_MOUSE E3 ubiquitin-protein ligase TRIM8 OS=Mus musculus OX=10090 GN=Trim8 PE=1 SV=3 && PF13445:RING-type zinc-finger	0.99991
LOC142089802	tyrosine-protein kinase Srms-like && sp|Q62270|SRMS_MOUSE Tyrosine-protein kinase Srms OS=Mus musculus OX=10090 GN=Srms PE=2 SV=2 && PF00017:SH2 domain|PF07714:Protein tyrosine and serine/threonine kinase	0.99991
STRADA	STE20 related adaptor alpha%2C transcript variant X3 && sp|Q7RTN6|STRAA_HUMAN STE20-related kinase adapter protein alpha OS=Homo sapiens OX=9606 GN=STRADA PE=1 SV=1 && -	0.99991
VPS11	VPS11 core subunit of CORVET and HOPS complexes%2C transcript variant X1 && sp|Q9H270|VPS11_HUMAN Vacuolar protein sorting-associated protein 11 homolog OS=Homo sapiens OX=9606 GN=VPS11 PE=1 SV=1 && PF01379:Porphobilinogen deaminase, dipyromethane cofactor binding domain|PF23356:PEP5/VPS11 TPR|PF23341:PEP5/VPS11 N-terminal|PF03900:Porphobilinogen deaminase, C-terminal domain	0.99991
FBXL16	F-box and leucine rich repeat protein 16 && sp|A2RT62|FXL16_MOUSE F-box/LRR-repeat protein 16 OS=Mus musculus OX=10090 GN=Fbxl16 PE=1 SV=1 && -	0.99991
PPP1R11	protein phosphatase 1 regulatory inhibitor subunit 11 && sp|Q8K1L5|PP1RB_MOUSE E3 ubiquitin-protein ligase PPP1R11 OS=Mus musculus OX=10090 GN=Ppp1r11 PE=1 SV=1 && PF07491:Protein phosphatase inhibitor	0.99991
MOB3C	MOB kinase activator 3C%2C transcript variant X2 && sp|Q5EAA4|MOB3C_BOVIN MOB kinase activator 3C OS=Bos taurus OX=9913 GN=MOB3C PE=2 SV=1 && -	0.99991
LOC142073837	small nucleolar RNA SNORA2/SNORA34 family && - && -	0.99991
GGCX	gamma-glutamyl carboxylase%2C transcript variant X1 && sp|Q9GL59|VKGC_SHEEP Vitamin K-dependent gamma-carboxylase OS=Ovis aries OX=9940 GN=GGCX PE=2 SV=1 && PF05090:HTTM domain|PF22777:Vitamin K-dependent gamma-carboxylase, lumenal domain	0.99991
TIMP2	TIMP metallopeptidase inhibitor 2 && sp|O42146|TIMP2_CHICK Metalloproteinase inhibitor 2 OS=Gallus gallus OX=9031 GN=TIMP2 PE=2 SV=1 && -	0.99991
SCLY	selenocysteine lyase%2C transcript variant X3 && sp|Q96I15|SCLY_HUMAN Selenocysteine lyase OS=Homo sapiens OX=9606 GN=SCLY PE=1 SV=4 && -	0.99991
LOC142092632	T-cell surface glycoprotein CD3 delta chain-like%2C transcript variant X2 && sp|P18438|CD3D_SHEEP T-cell surface glycoprotein CD3 delta chain OS=Ovis aries OX=9940 GN=CD3D PE=1 SV=1 && PF16680:T-cell surface glycoprotein CD3 delta chain	0.99991
LOC142079692	uncharacterized LOC142079692%2C transcript variant X1 && - && -	0.99991
CADM2	cell adhesion molecule 2%2C transcript variant X2 && sp|Q8N3J6|CADM2_HUMAN Cell adhesion molecule 2 OS=Homo sapiens OX=9606 GN=CADM2 PE=1 SV=1 && PF07686:Immunoglobulin V-set domain|PF13927:Immunoglobulin domain|PF08205:CD80-like C2-set immunoglobulin domain	0.99991
GDF11	growth differentiation factor 11 && sp|O95390|GDF11_HUMAN Growth/differentiation factor 11 OS=Homo sapiens OX=9606 GN=GDF11 PE=1 SV=1 && PF00688:TGF-beta propeptide|PF00019:Transforming growth factor beta like domain	0.99991
CHRNA5	cholinergic receptor nicotinic alpha 5 subunit%2C transcript variant X3 && sp|P26152|ACHA5_CHICK Neuronal acetylcholine receptor subunit alpha-5 OS=Gallus gallus OX=9031 GN=CHRNA5 PE=1 SV=2 && PF02932:Neurotransmitter-gated ion-channel transmembrane region|PF02931:Neurotransmitter-gated ion-channel ligand binding domain	0.99991
LOC142085525	uncharacterized LOC142085525 && - && -	0.99991
TVP23A	trans-golgi network vesicle protein 23 homolog A && sp|A6NH52|TV23A_HUMAN Golgi apparatus membrane protein TVP23 homolog A OS=Homo sapiens OX=9606 GN=TVP23A PE=1 SV=3 && PF05832:Eukaryotic protein of unknown function (DUF846)	0.99991
PGAP6	post-GPI attachment to proteins 6 && sp|Q9HCN3|PGAP6_HUMAN Post-GPI attachment to proteins factor 6 OS=Homo sapiens OX=9606 GN=PGAP6 PE=1 SV=3 && -	0.99991
CTNND1	catenin delta 1%2C transcript variant X2 && sp|O60716|CTND1_HUMAN Catenin delta-1 OS=Homo sapiens OX=9606 GN=CTNND1 PE=1 SV=1 && -	0.99991
RAB20	RAB20%2C member RAS oncogene family && sp|Q9NX57|RAB20_HUMAN Ras-related protein Rab-20 OS=Homo sapiens OX=9606 GN=RAB20 PE=1 SV=1 && PF00071:Ras family	0.99991
TCFL5	transcription factor like 5%2C transcript variant X1 && sp|Q9UL49|TCFL5_HUMAN Transcription factor-like 5 protein OS=Homo sapiens OX=9606 GN=TCFL5 PE=1 SV=2 && PF00010:Helix-loop-helix DNA-binding domain	0.99991
CLSTN3	calsyntenin 3 && sp|Q9BQT9|CSTN3_HUMAN Calsyntenin-3 OS=Homo sapiens OX=9606 GN=CLSTN3 PE=1 SV=1 && PF19699:Calsyntenin C-terminal	0.99991
TRNAC-GCA	tRNA-Cys && - && -	0.99991
RPL7	ribosomal protein L7%2C transcript variant X2 && sp|Q5ZJ56|RL7_CHICK Large ribosomal subunit protein uL30 OS=Gallus gallus OX=9031 GN=RPL7 PE=1 SV=1 && PF00327:Ribosomal protein L30p/L7e|PF08079:Ribosomal L30 N-terminal domain	0.99991
UBAP2L	ubiquitin associated protein 2 like%2C transcript variant X1 && sp|Q80X50|UBP2L_MOUSE Ubiquitin-associated protein 2-like OS=Mus musculus OX=10090 GN=Ubap2l PE=1 SV=1 && PF12478:UBAP2/protein lingerer	0.99991
ZFHX3	zinc finger homeobox 3%2C transcript variant X1 && sp|Q15911|ZFHX3_HUMAN Zinc finger homeobox protein 3 OS=Homo sapiens OX=9606 GN=ZFHX3 PE=1 SV=2 && PF24056:Zinc finger homeobox protein 3-like, C2H2 type zinc-finger|PF00046:Homeodomain	0.99991
LOC142086571	aldo-keto reductase family 1 member B1-like && sp|P15121|ALDR_HUMAN Aldo-keto reductase family 1 member B1 OS=Homo sapiens OX=9606 GN=AKR1B1 PE=1 SV=3 && PF00248:Aldo/keto reductase family	0.99991
PPP1R16A	protein phosphatase 1 regulatory subunit 16A && sp|Q923M0|PP16A_MOUSE Protein phosphatase 1 regulatory subunit 16A OS=Mus musculus OX=10090 GN=Ppp1r16a PE=1 SV=1 && PF12796:Ankyrin repeats (3 copies)	0.99991
APOA2	apolipoprotein A2 && - && PF04711:Apolipoprotein A-II (ApoA-II)	0.99991
LOC142077001	- && - && -	0.99991
ETNPPL	ethanolamine-phosphate phospho-lyase && sp|Q6DEB1|AT2L1_XENLA Ethanolamine-phosphate phospho-lyase OS=Xenopus laevis OX=8355 GN=etnppl PE=2 SV=1 && PF00202:Aminotransferase class-III	0.99991
PEAR1	platelet endothelial aggregation receptor 1 && sp|Q5VY43|PEAR1_HUMAN Platelet endothelial aggregation receptor 1 OS=Homo sapiens OX=9606 GN=PEAR1 PE=1 SV=1 && PF23301:Platelet endothelial aggregation receptor 1-like, EGF domain	0.99991
ARRB1	arrestin beta 1 && sp|P49407|ARRB1_HUMAN Beta-arrestin-1 OS=Homo sapiens OX=9606 GN=ARRB1 PE=1 SV=2 && PF00339:Arrestin (or S-antigen), N-terminal domain|PF02752:Arrestin (or S-antigen), C-terminal domain	0.99991
LOC142093648	small ribosomal subunit protein uS3m-like && sp|Q96EL2|RT24_HUMAN Small ribosomal subunit protein uS3m OS=Homo sapiens OX=9606 GN=MRPS24 PE=1 SV=1 && PF14955:Mitochondrial ribosome subunit S24	0.99991
ABHD8	abhydrolase domain containing 8 && sp|Q6AX59|ABHD8_XENLA Protein ABHD8 OS=Xenopus laevis OX=8355 GN=abhd8 PE=2 SV=1 && PF00561:alpha/beta hydrolase fold	0.99991
SLC44A1	solute carrier family 44 member 1%2C transcript variant X2 && sp|Q8WWI5|CTL1_HUMAN Choline transporter-like protein 1 OS=Homo sapiens OX=9606 GN=SLC44A1 PE=1 SV=1 && PF04515:Plasma-membrane choline transporter	0.99991
ZHX2	zinc fingers and homeoboxes 2 && sp|Q9Y6X8|ZHX2_HUMAN Zinc fingers and homeoboxes protein 2 OS=Homo sapiens OX=9606 GN=ZHX2 PE=1 SV=1 && PF18387:Zinc-fingers and homeoboxes C2H2 finger domain	0.99991
GUCY1B1	guanylate cyclase 1 soluble subunit beta 1%2C transcript variant X1 && sp|Q4ZHR9|GCYB1_CANLF Guanylate cyclase soluble subunit beta-1 OS=Canis lupus familiaris OX=9615 GN=GUCY1B1 PE=2 SV=1 && PF00211:Adenylate and Guanylate cyclase catalytic domain|PF07700:Haem-NO-binding|PF07701:Heme NO binding associated	0.99991
LOC142077895	gap junction beta-6 protein && sp|O93533|CXB6_CHICK Gap junction beta-6 protein OS=Gallus gallus OX=9031 GN=GJB6 PE=2 SV=1 && PF00029:Connexin	0.99991
SMARCA4	SWI/SNF related BAF chromatin remodeling complex subunit ATPase 4%2C transcript variant X1 && sp|P51532|SMCA4_HUMAN Transcription activator BRG1 OS=Homo sapiens OX=9606 GN=SMARCA4 PE=1 SV=2 && PF00271:Helicase conserved C-terminal domain|PF07533:BRK domain|PF07529:HSA domain|PF00176:SNF2-related domain|PF08880:QLQ	0.99991
LOC142077581	cellular tumor antigen p53-like && sp|P10360|P53_CHICK Cellular tumor antigen p53 OS=Gallus gallus OX=9031 GN=TP53 PE=1 SV=1 && -	0.99991
LOC142074326	splicing factor U2AF 65 kDa subunit%2C transcript variant X1 && sp|P26368|U2AF2_HUMAN Splicing factor U2AF 65 kDa subunit OS=Homo sapiens OX=9606 GN=U2AF2 PE=1 SV=4 && PF00076:RNA recognition motif	0.99991
LOC142084159	uncharacterized LOC142084159 && - && -	0.99991
RIMOC1	RAB7A interacting MON1-CCZ1 complex subunit 1 && sp|A6NDU8|RIMC1_HUMAN RAB7A-interacting MON1-CCZ1 complex subunit 1 OS=Homo sapiens OX=9606 GN=RIMOC1 PE=1 SV=1 && PF17716:RAB7A-interacting MON1-CCZ1 complex subunit 1	0.99991
RNF44	ring finger protein 44 && sp|Q7L0R7|RNF44_HUMAN RING finger protein 44 OS=Homo sapiens OX=9606 GN=RNF44 PE=1 SV=1 && PF13639:Ring finger domain	0.99991
SLC9A5	solute carrier family 9 member A5%2C transcript variant X1 && sp|Q9Z0X2|SL9A5_RAT Sodium/hydrogen exchanger 5 OS=Rattus norvegicus OX=10116 GN=Slc9a5 PE=1 SV=2 && -	0.99991
SPTB	spectrin beta%2C erythrocytic%2C transcript variant X1 && sp|P11277|SPTB1_HUMAN Spectrin beta chain, erythrocytic OS=Homo sapiens OX=9606 GN=SPTB PE=1 SV=5 && PF00307:Calponin homology (CH) domain|PF15410:Pleckstrin homology domain|PF00435:Spectrin repeat	0.99991
LOC142077315	leukotriene B4 receptor 1-like && sp|Q3T181|LT4R1_BOVIN Leukotriene B4 receptor 1 OS=Bos taurus OX=9913 GN=LTB4R PE=2 SV=1 && PF00001:7 transmembrane receptor (rhodopsin family)	0.99991
GPR34	G protein-coupled receptor 34 && sp|Q6XCF2|GPR34_GORGO Probable G-protein coupled receptor 34 OS=Gorilla gorilla gorilla OX=9595 GN=GPR34 PE=3 SV=1 && PF00001:7 transmembrane receptor (rhodopsin family)	0.99991
LOC142077650	integrin beta-7-like%2C transcript variant X1 && sp|P26010|ITB7_HUMAN Integrin beta-7 OS=Homo sapiens OX=9606 GN=ITGB7 PE=1 SV=1 && PF08725:Integrin beta cytoplasmic domain|PF00362:Integrin beta chain VWA domain	0.99991
PSMD2	proteasome 26S subunit ubiquitin receptor%2C non-ATPase 2 && sp|P56701|PSMD2_BOVIN 26S proteasome non-ATPase regulatory subunit 2 OS=Bos taurus OX=9913 GN=PSMD2 PE=1 SV=2 && PF17781:RPN1 N-terminal domain|PF18051:26S proteasome non-ATPase regulatory subunit RPN1 C-terminal	0.99991
LOC142078125	small nucleolar RNA SNORA40 && - && -	0.99991
LOC142093860	uncharacterized LOC142093860 && - && -	0.99991
ENTPD5	ectonucleoside triphosphate diphosphohydrolase 5 (inactive) && sp|E1C1L6|ENTP5_CHICK Ectonucleoside triphosphate diphosphohydrolase 5 OS=Gallus gallus OX=9031 GN=ENTPD5 PE=3 SV=1 && PF01150:GDA1/CD39 (nucleoside phosphatase) family	0.99991
PWP1	PWP1 homolog%2C endonuclein%2C transcript variant X2 && sp|Q13610|PWP1_HUMAN Periodic tryptophan protein 1 homolog OS=Homo sapiens OX=9606 GN=PWP1 PE=1 SV=1 && -	0.99991
LOC142078796	ras-related protein Rab-10-like && sp|Q5ZIT5|RAB10_CHICK Ras-related protein Rab-10 OS=Gallus gallus OX=9031 GN=RAB10 PE=2 SV=1 && PF00071:Ras family	0.99991
MKS1	MKS transition zone complex subunit 1 && sp|Q9NXB0|MKS1_HUMAN Tectonic-like complex member MKS1 OS=Homo sapiens OX=9606 GN=MKS1 PE=1 SV=2 && PF07162:Ciliary basal body-associated, B9 protein	0.99991
SEPHS1	selenophosphate synthetase 1%2C transcript variant X2 && sp|Q0VC82|SPS1_BOVIN Selenide, water dikinase 1 OS=Bos taurus OX=9913 GN=SEPHS1 PE=2 SV=1 && PF02769:AIR synthase related protein, C-terminal domain|PF00586:AIR synthase related protein, N-terminal domain	0.99991
ANKRD50	ankyrin repeat domain containing 50 && sp|Q9ULJ7|ANR50_HUMAN Ankyrin repeat domain-containing protein 50 OS=Homo sapiens OX=9606 GN=ANKRD50 PE=1 SV=4 && PF12796:Ankyrin repeats (3 copies)	0.99991
LOC142075261	uncharacterized LOC142075261 && - && -	0.99991
IER5	immediate early response 5 && sp|O89113|IER5_MOUSE Immediate early response gene 5 protein OS=Mus musculus OX=10090 GN=Ier5 PE=2 SV=1 && PF05760:Immediate early response protein (IER)	0.99991
NAP1L1	nucleosome assembly protein 1 like 1%2C transcript variant X1 && sp|Q28EB4|NP1L1_XENTR Nucleosome assembly protein 1-like 1 OS=Xenopus tropicalis OX=8364 GN=nap1l1 PE=2 SV=1 && PF00956:Nucleosome assembly protein (NAP)	0.99991
AMHR2	anti-Mullerian hormone receptor type 2 && sp|Q28616|AMHR2_RABIT Anti-Muellerian hormone type-2 receptor OS=Oryctolagus cuniculus OX=9986 GN=AMHR2 PE=2 SV=1 && -	0.99991
LOC142082242	uncharacterized LOC142082242 && - && -	0.99991
LOC142078364	rab-like protein 2A%2C transcript variant X3 && sp|Q5R573|RBL2A_PONAB Rab-like protein 2A OS=Pongo abelii OX=9601 GN=RABL2A PE=2 SV=1 && PF00071:Ras family	0.99991
CCDC69	coiled-coil domain containing 69%2C transcript variant X1 && sp|A6NI79|CCD69_HUMAN Coiled-coil domain-containing protein 69 OS=Homo sapiens OX=9606 GN=CCDC69 PE=1 SV=1 && -	0.99991
GAL3ST4	galactose-3-O-sulfotransferase 4 && sp|Q5E9W5|G3ST4_BOVIN Galactose-3-O-sulfotransferase 4 OS=Bos taurus OX=9913 GN=GAL3ST4 PE=2 SV=1 && PF06990:Galactose-3-O-sulfotransferase	0.99991
LOC142076682	D site-binding protein-like && sp|Q60925|DBP_MOUSE D site-binding protein OS=Mus musculus OX=10090 GN=Dbp PE=1 SV=2 && PF07716:Basic region leucine zipper	0.99991
WDR81	WD repeat domain 81%2C transcript variant X1 && sp|Q562E7|WDR81_HUMAN WD repeat-containing protein 81 OS=Homo sapiens OX=9606 GN=WDR81 PE=1 SV=2 && PF02138:Beige/BEACH domain	0.99991
LOC142079827	uncharacterized LOC142079827 && - && -	0.99991
LOC142082351	uncharacterized LOC142082351 && - && -	0.99991
LOC142081900	uncharacterized LOC142081900 && - && -	0.99991
LOC142092291	uncharacterized LOC142092291%2C transcript variant X2 && - && -	0.99991
LOC142091405	bile salt-activated lipase-like && sp|P30122|CEL_BOVIN Bile salt-activated lipase (Fragment) OS=Bos taurus OX=9913 GN=CEL PE=1 SV=2 && PF00135:Carboxylesterase family	0.99991
LOC142092286	uncharacterized LOC142092286 && sp|P79955|CTK2_XENLA Carboxy-terminal kinesin 2 OS=Xenopus laevis OX=8355 PE=2 SV=1 && -	0.99991
LOC142090740	uncharacterized LOC142090740 && - && -	0.99991
LOC142078668	carbonic anhydrase 2 && sp|P07630|CAH2_CHICK Carbonic anhydrase 2 OS=Gallus gallus OX=9031 GN=CA2 PE=2 SV=3 && -	0.99991
LOC142081740	uncharacterized LOC142081740 && - && -	0.99991
LOC142081756	uncharacterized LOC142081756%2C transcript variant X1 && sp|P28839|AMPL_PIG Cytosol aminopeptidase OS=Sus scrofa OX=9823 GN=LAP3 PE=1 SV=2 && -	0.99991
MYOF	myoferlin && sp|Q9NZM1|MYOF_HUMAN Myoferlin OS=Homo sapiens OX=9606 GN=MYOF PE=1 SV=1 && PF22901:Ferlin dsRNA-binding domain-like domain|PF08151:FerI (NUC094) domain|PF00168:C2 domain|PF08150:FerB (NUC096) domain|PF16165:Ferlin C-terminus|PF08165:FerA (NUC095) domain	0.99991
LOC142074723	ATP synthase F(1) complex subunit alpha%2C mitochondrial && sp|P80021|ATPA_PIG ATP synthase subunit alpha, mitochondrial OS=Sus scrofa OX=9823 GN=ATP5F1A PE=1 SV=2 && PF02874:ATP synthase alpha/beta family, beta-barrel domain|PF00006:ATP synthase alpha/beta family, nucleotide-binding domain|PF00306:ATP synthase alpha/beta chain, C terminal domain	0.99991
FANCA	FA complementation group A && sp|O15360|FANCA_HUMAN Fanconi anemia group A protein OS=Homo sapiens OX=9606 GN=FANCA PE=1 SV=2 && PF15865:Fanconi anaemia group A protein N terminus|PF24781:FANCA helical domain|PF24783:FANCA arcN subdomain|PF03511:Fanconi anaemia group A protein C-terminal domain	0.99991
LOC142090439	uncharacterized LOC142090439%2C transcript variant X4 && - && -	0.99991
LOC142088516	lateral signaling target protein 2 homolog && sp|Q9HCC9|LST2_HUMAN Lateral signaling target protein 2 homolog OS=Homo sapiens OX=9606 GN=ZFYVE28 PE=1 SV=3 && PF01363:FYVE zinc finger	0.99991
HS3ST2	heparan sulfate-glucosamine 3-sulfotransferase 2 && sp|Q673U1|HS3S2_MOUSE Heparan sulfate glucosamine 3-O-sulfotransferase 2 OS=Mus musculus OX=10090 GN=Hs3st2 PE=2 SV=2 && PF00685:Sulfotransferase domain	0.99991
DRC12	dynein regulatory complex subunit 12 homolog && - && -	0.99991
LOC142083453	histone H2A-IV && sp|P02263|H2A4_CHICK Histone H2A-IV OS=Gallus gallus OX=9031 PE=1 SV=2 && PF16211:C-terminus of histone H2A|PF00125:Core histone H2A/H2B/H3/H4	0.99991
APCDD1	APC down-regulated 1 && sp|Q5R2I8|APCD1_CHICK Protein APCDD1 OS=Gallus gallus OX=9031 GN=APCDD1 PE=2 SV=1 && PF14921:Adenomatosis polyposis coli down-regulated 1	0.99991
VPREB3	V-set pre-B cell surrogate light chain 3 && sp|Q9UKI3|VPRE3_HUMAN Pre-B lymphocyte protein 3 OS=Homo sapiens OX=9606 GN=VPREB3 PE=1 SV=1 && PF07686:Immunoglobulin V-set domain	0.99991
ENTPD7	ectonucleoside triphosphate diphosphohydrolase 7 && sp|Q9NQZ7|ENTP7_HUMAN Ectonucleoside triphosphate diphosphohydrolase 7 OS=Homo sapiens OX=9606 GN=ENTPD7 PE=1 SV=1 && PF01150:GDA1/CD39 (nucleoside phosphatase) family	0.99991
LOC142078013	folate receptor gamma-like%2C transcript variant X2 && sp|P35846|FOLR1_MOUSE Folate receptor alpha OS=Mus musculus OX=10090 GN=Folr1 PE=1 SV=2 && PF03024:Folate receptor family	0.99991
CXCL16	C-X-C motif chemokine ligand 16 && - && PF20902:C-X-C motif chemokine 16 domain	0.99991
ATP6V0A1	ATPase H+ transporting V0 subunit a1%2C transcript variant X9 && sp|Q9I8D0|VPP1_CHICK V-type proton ATPase 116 kDa subunit a 1 OS=Gallus gallus OX=9031 GN=ATP6V0A1 PE=1 SV=1 && -	0.99991
LNP1	leukemia NUP98 fusion partner 1 && sp|A1A4G5|LNP1_HUMAN Leukemia NUP98 fusion partner 1 OS=Homo sapiens OX=9606 GN=LNP1 PE=1 SV=1 && PF15419:Leukemia NUP98 fusion partner 1	0.99991
ITGA2B	integrin subunit alpha 2b && sp|P08514|ITA2B_HUMAN Integrin alpha-IIb OS=Homo sapiens OX=9606 GN=ITGA2B PE=1 SV=3 && PF01839:FG-GAP repeat|PF20805:Integrin alpha Ig-like domain 2|PF08441:Integrin alpha Ig-like domain 1|PF20806:Integrin alpha Ig-like domain 3	0.99991
S1PR3	sphingosine-1-phosphate receptor 3 && sp|Q99500|S1PR3_HUMAN Sphingosine 1-phosphate receptor 3 OS=Homo sapiens OX=9606 GN=S1PR3 PE=1 SV=2 && PF00001:7 transmembrane receptor (rhodopsin family)	0.99991
PLEKHG3	pleckstrin homology and RhoGEF domain containing G3 && sp|Q4VAC9|PKHG3_MOUSE Pleckstrin homology domain-containing family G member 3 OS=Mus musculus OX=10090 GN=Plekhg3 PE=1 SV=2 && PF22697:SOS1/NGEF-like PH domain|PF00621:RhoGEF domain	0.99991
JAG1	jagged canonical Notch ligand 1 && sp|P78504|JAG1_HUMAN Protein jagged-1 OS=Homo sapiens OX=9606 GN=JAG1 PE=1 SV=3 && PF21700:Delta-like/Jagged, EGF-like domain|PF23575:Protein jagged-1-like, predicted ferredoxin-like domain|PF25024:Teneurin EGF domain|PF07657:N terminus of Notch ligand C2-like domain|PF01414:Delta serrate ligand	0.99991
LOC142077233	18S ribosomal RNA && - && -	0.99991
PINK1	PTEN induced kinase 1 && sp|Q9BXM7|PINK1_HUMAN Serine/threonine-protein kinase PINK1, mitochondrial OS=Homo sapiens OX=9606 GN=PINK1 PE=1 SV=1 && PF00069:Protein kinase domain	0.99991
LOC142089873	uncharacterized LOC142089873 && - && -	0.99991
LOC142092256	transcription factor HES-5-like && sp|Q03062|HES5_RAT Transcription factor HES-5 OS=Rattus norvegicus OX=10116 GN=Hes5 PE=2 SV=1 && PF00010:Helix-loop-helix DNA-binding domain	0.99991
UBE2F	ubiquitin conjugating enzyme E2 F (putative)%2C transcript variant X2 && sp|Q5ZKX6|UBE2F_CHICK NEDD8-conjugating enzyme UBE2F OS=Gallus gallus OX=9031 GN=UBE2F PE=2 SV=1 && PF00179:Ubiquitin-conjugating enzyme	0.99991
LOC142091139	uncharacterized LOC142091139 && - && -	0.99991
XPO5	exportin 5%2C transcript variant X3 && sp|Q9HAV4|XPO5_HUMAN Exportin-5 OS=Homo sapiens OX=9606 GN=XPO5 PE=1 SV=1 && PF19273:Exportin-5 family|PF08389:Exportin 1-like protein	0.99991
ZDHHC18	zDHHC palmitoyltransferase 18%2C transcript variant X1 && sp|Q9NUE0|ZDH18_HUMAN Palmitoyltransferase ZDHHC18 OS=Homo sapiens OX=9606 GN=ZDHHC18 PE=1 SV=2 && PF01529:DHHC palmitoyltransferase	0.99991
CYP46A1	cytochrome P450 family 46 subfamily A member 1 && sp|Q9Y6A2|CP46A_HUMAN Cholesterol 24-hydroxylase OS=Homo sapiens OX=9606 GN=CYP46A1 PE=1 SV=1 && PF00067:Cytochrome P450	0.99991
PYGO2	pygopus family PHD finger 2 && sp|Q9BRQ0|PYGO2_HUMAN Pygopus homolog 2 OS=Homo sapiens OX=9606 GN=PYGO2 PE=1 SV=2 && -	0.99991
LOC142092459	tumor necrosis factor receptor superfamily member 1B-like && sp|O95407|TNF6B_HUMAN Tumor necrosis factor receptor superfamily member 6B OS=Homo sapiens OX=9606 GN=TNFRSF6B PE=1 SV=1 && -	0.99991
TGOLN2	trans-golgi network protein 2 && sp|O43493|TGON2_HUMAN Trans-Golgi network integral membrane protein 2 OS=Homo sapiens OX=9606 GN=TGOLN2 PE=1 SV=4 && PF17818:Keratinocyte-associated gene product	0.99991
LOC142079636	uncharacterized LOC142079636 && - && -	0.99991
GLI1	GLI family zinc finger 1 && sp|Q91690|GLI1_XENLA Zinc finger protein GLI1 (Fragment) OS=Xenopus laevis OX=8355 GN=gli1 PE=2 SV=2 && PF23561:C2H2 zinc finger	0.99991
LOC142089442	hemoglobin subunit pi%2C transcript variant X2 && sp|P04243|HBPI_CAIMO Hemoglobin subunit pi OS=Cairina moschata OX=8855 PE=3 SV=2 && PF00042:Globin	0.99991
ARL10	ARF like GTPase 10 && sp|Q8N8L6|ARL10_HUMAN ADP-ribosylation factor-like protein 10 OS=Homo sapiens OX=9606 GN=ARL10 PE=1 SV=1 && PF00025:ADP-ribosylation factor family	0.99991
TRNAV-CAC	tRNA-Val && - && -	0.99991
LOC142092540	uncharacterized LOC142092540%2C transcript variant X1 && sp|Q86YT9|JAML_HUMAN Junctional adhesion molecule-like OS=Homo sapiens OX=9606 GN=JAML PE=1 SV=1 && PF07686:Immunoglobulin V-set domain	0.99991
NUP160	nucleoporin 160 && sp|Q9Z0W3|NU160_MOUSE Nuclear pore complex protein Nup160 OS=Mus musculus OX=10090 GN=Nup160 PE=1 SV=2 && PF23347:Nup160 C-terminal TPR|PF23354:NUP160/120 middle TPR|PF11715:Nucleoporin Nup120/160, beta-propeller domain|PF23345:Nucleoporin NUP160, helical domain	0.99991
GRK2	G protein-coupled receptor kinase 2%2C transcript variant X2 && sp|P25098|ARBK1_HUMAN Beta-adrenergic receptor kinase 1 OS=Homo sapiens OX=9606 GN=GRK2 PE=1 SV=2 && -	0.99991
WDR62	WD repeat domain 62%2C transcript variant X1 && sp|Q8HXL3|WDR62_PIG WD repeat-containing protein 62 OS=Sus scrofa OX=9823 GN=WDR62 PE=3 SV=1 && PF24782:MABP1/WDR62 second WD40 domain|PF24780:MABP1/WDR62 first WD40 domain	0.99991
NAV1	neuron navigator 1 && sp|Q8NEY1|NAV1_HUMAN Neuron navigator 1 OS=Homo sapiens OX=9606 GN=NAV1 PE=1 SV=2 && PF23092:Neuron navigator 1-like, ubiquitin-like domain	0.99991
TCAIM	T cell activation inhibitor%2C mitochondrial%2C transcript variant X2 && sp|Q8N3R3|TCAIM_HUMAN T-cell activation inhibitor, mitochondrial OS=Homo sapiens OX=9606 GN=TCAIM PE=1 SV=2 && PF14688:Domain of unknown function (DUF4461)|PF14687:Domain of unknown function (DUF4460)	0.99991
RUNX2	RUNX family transcription factor 2%2C transcript variant X2 && sp|Q13950|RUNX2_HUMAN Runt-related transcription factor 2 OS=Homo sapiens OX=9606 GN=RUNX2 PE=1 SV=2 && -	0.99991
LOC142080372	uncharacterized LOC142080372 && sp|Q5TCS8|KAD9_HUMAN Adenylate kinase 9 OS=Homo sapiens OX=9606 GN=AK9 PE=1 SV=2 && -	0.99991
GALT	galactose-1-phosphate uridylyltransferase%2C transcript variant X1 && sp|Q03249|GALT_MOUSE Galactose-1-phosphate uridylyltransferase OS=Mus musculus OX=10090 GN=Galt PE=1 SV=3 && -	0.99991
LOC142076525	scavenger receptor cysteine-rich domain-containing group B protein-like && sp|Q95218|DMBT1_RABIT Scavenger receptor cysteine-rich domain-containing protein DMBT1 OS=Oryctolagus cuniculus OX=9986 GN=Dmbt1 PE=1 SV=2 && PF00530:Scavenger receptor cysteine-rich domain	0.99991
LOC142073946	granulocyte-macrophage colony-stimulating factor receptor subunit alpha-like%2C transcript variant X1 && - && PF09240:Interleukin-6 receptor alpha chain, binding	0.99991
ISYNA1	inositol-3-phosphate synthase 1 && sp|Q7ZXY0|INO1A_XENLA Inositol-3-phosphate synthase 1-A OS=Xenopus laevis OX=8355 GN=isyna1-a PE=2 SV=1 && PF07994:Myo-inositol-1-phosphate synthase|PF01658:Myo-inositol-1-phosphate synthase	0.99991
LOC142084730	cytochrome P450 2J2-like%2C transcript variant X1 && sp|P51589|CP2J2_HUMAN Cytochrome P450 2J2 OS=Homo sapiens OX=9606 GN=CYP2J2 PE=1 SV=2 && -	0.99991
FAM181B	family with sequence similarity 181 member B && sp|A6NEQ2|F181B_HUMAN Protein FAM181B OS=Homo sapiens OX=9606 GN=FAM181B PE=1 SV=1 && -	0.99991
PLD4	phospholipase D family member 4 && sp|Q8BG07|PLD4_MOUSE 5'-3' exonuclease PLD4 OS=Mus musculus OX=10090 GN=Pld4 PE=1 SV=1 && PF13918:PLD-like domain	0.99991
SMIM8	small integral membrane protein 8%2C transcript variant X2 && sp|Q5REX0|SMIM8_PONAB Small integral membrane protein 8 OS=Pongo abelii OX=9601 GN=SMIM8 PE=3 SV=1 && -	0.99991
LOC142091112	C-type natriuretic peptide 2-like && - && PF00212:Atrial natriuretic peptide	0.99991
PIGA	phosphatidylinositol glycan anchor biosynthesis class A && sp|P37287|PIGA_HUMAN Phosphatidylinositol N-acetylglucosaminyltransferase subunit A OS=Homo sapiens OX=9606 GN=PIGA PE=1 SV=1 && PF00534:Glycosyl transferases group 1|PF08288:PIGA (GPI anchor biosynthesis)	0.99991
SMIM5	small integral membrane protein 5%2C transcript variant X1 && - && -	0.99991
NALF1	NALCN channel auxiliary factor 1 && sp|B1AL88|NALF1_HUMAN NALCN channel auxiliary factor 1 OS=Homo sapiens OX=9606 GN=NALF1 PE=1 SV=1 && -	0.99991
ADGRD1	adhesion G protein-coupled receptor D1 && sp|A6QLU6|AGRD1_BOVIN Adhesion G-protein coupled receptor D1 OS=Bos taurus OX=9913 GN=ADGRD1 PE=2 SV=1 && PF00002:7 transmembrane receptor (Secretin family)|PF13385:Concanavalin A-like lectin/glucanases superfamily|PF01825:GPCR proteolysis site, GPS, motif	0.99991
ZC3H15	zinc finger CCCH-type containing 15 && sp|Q5H7N8|ZC3HF_CHICK Zinc finger CCCH domain-containing protein 15 OS=Gallus gallus OX=9031 GN=ZC3H15 PE=1 SV=1 && PF16543:DRG Family Regulatory Proteins, Tma46	0.99991
LRRK1	leucine rich repeat kinase 1 && sp|Q38SD2|LRRK1_HUMAN Leucine-rich repeat serine/threonine-protein kinase 1 OS=Homo sapiens OX=9606 GN=LRRK1 PE=1 SV=3 && PF00069:Protein kinase domain|PF08477:Ras of Complex, Roc, domain of DAPkinase|PF16095:C-terminal of Roc, COR, domain	0.99991
KCTD6	potassium channel tetramerization domain containing 6%2C transcript variant X3 && sp|Q8NC69|KCTD6_HUMAN BTB/POZ domain-containing protein KCTD6 OS=Homo sapiens OX=9606 GN=KCTD6 PE=1 SV=2 && PF02214:BTB/POZ domain	0.99991
NHERF4	NHERF family PDZ scaffold protein 4 && sp|Q99MJ6|NHRF4_MOUSE Na(+)/H(+) exchange regulatory cofactor NHE-RF4 OS=Mus musculus OX=10090 GN=Nherf4 PE=1 SV=1 && PF00595:PDZ domain	0.99991
ETNK2	ethanolamine kinase 2%2C transcript variant X1 && sp|Q9NVF9|EKI2_HUMAN Ethanolamine kinase 2 OS=Homo sapiens OX=9606 GN=ETNK2 PE=1 SV=3 && PF01633:Choline/ethanolamine kinase	0.99991
CETP	cholesteryl ester transfer protein && sp|Q3V6R6|CETP_CHICK Cholesteryl ester transfer protein OS=Gallus gallus OX=9031 GN=CETP PE=2 SV=1 && PF01273:LBP / BPI / CETP family, N-terminal domain	0.99991
BACE1	beta-secretase 1%2C transcript variant X1 && sp|Q2HJ40|BACE1_BOVIN Beta-secretase 1 OS=Bos taurus OX=9913 GN=BACE1 PE=2 SV=1 && PF00026:Eukaryotic aspartyl protease	0.99991
LOC142085207	vitellogenin-2-like && sp|P02845|VIT2_CHICK Vitellogenin-2 OS=Gallus gallus OX=9031 GN=VTG2 PE=1 SV=1 && PF09172:Vitellinogen, open beta-sheet|PF01347:Lipoprotein amino terminal region	0.99991
AK8	adenylate kinase 8%2C transcript variant X1 && sp|Q6P618|KAD8_XENTR Adenylate kinase 8 OS=Xenopus tropicalis OX=8364 GN=ak8 PE=2 SV=1 && PF00406:Adenylate kinase	0.99991
RHBDF2	rhomboid 5 homolog 2 && sp|A0JPA1|RHDF2_XENTR Inactive rhomboid protein 2 OS=Xenopus tropicalis OX=8364 GN=rhbdf2 PE=2 SV=1 && -	0.99991
LOC142079719	uncharacterized LOC142079719 && sp|Q6ZMS7|ZN783_HUMAN Zinc finger protein 783 OS=Homo sapiens OX=9606 GN=ZNF783 PE=1 SV=2 && PF01352:KRAB box	0.99991
NUBPL	NUBP iron-sulfur cluster assembly factor%2C mitochondrial%2C transcript variant X6 && sp|Q9CWD8|NUBPL_MOUSE Iron-sulfur cluster transfer protein NUBPL OS=Mus musculus OX=10090 GN=Nubpl PE=1 SV=2 && PF10609:NUBPL iron-transfer P-loop NTPase	0.99991
FMNL3	formin like 3%2C transcript variant X2 && sp|Q8IVF7|FMNL3_HUMAN Formin-like protein 3 OS=Homo sapiens OX=9606 GN=FMNL3 PE=1 SV=3 && -	0.99991
KCNMB1	potassium calcium-activated channel subfamily M regulatory beta subunit 1%2C transcript variant X1 && sp|Q98855|KCMB1_COTJA Putative calcium-activated potassium channel subunit beta OS=Coturnix japonica OX=93934 GN=KCNMB1 PE=2 SV=1 && PF03185:Calcium-activated potassium channel, beta subunit	0.99991
ZNF706	zinc finger protein 706%2C transcript variant X3 && sp|Q5ZMM5|ZN706_CHICK Zinc finger protein 706 OS=Gallus gallus OX=9031 GN=ZNF706 PE=3 SV=1 && -	0.99991
LOC142086594	uncharacterized LOC142086594%2C transcript variant X3 && - && -	0.99991
LOC142084140	synaptotagmin-15-like%2C transcript variant X2 && sp|Q9BQS2|SYT15_HUMAN Synaptotagmin-15 OS=Homo sapiens OX=9606 GN=SYT15 PE=1 SV=3 && PF00168:C2 domain	0.99991
KLHL7	kelch like family member 7%2C transcript variant X1 && sp|Q5ZI33|KLHL7_CHICK Kelch-like protein 7 OS=Gallus gallus OX=9031 GN=KLHL7 PE=2 SV=1 && PF07707:BTB And C-terminal Kelch|PF00651:BTB/POZ domain|PF24681:KLHDC2/KLHL20/DRC7 Kelch-repeats domain	0.99991
KLHL6	kelch like family member 6 && sp|Q8WZ60|KLHL6_HUMAN Kelch-like protein 6 OS=Homo sapiens OX=9606 GN=KLHL6 PE=1 SV=3 && PF00651:BTB/POZ domain|PF24681:KLHDC2/KLHL20/DRC7 Kelch-repeats domain|PF07707:BTB And C-terminal Kelch	0.99991
HOXD10	homeobox D10 && sp|A1YFT7|HXD10_SAGLB Homeobox protein Hox-D10 OS=Saguinus labiatus OX=78454 GN=HOXD10 PE=3 SV=1 && -	0.99991
LOC142078252	uncharacterized LOC142078252 && - && -	0.99991
RBM24	RNA binding motif protein 24%2C transcript variant X1 && sp|Q5ZMA3|RBM24_CHICK RNA-binding protein 24 OS=Gallus gallus OX=9031 GN=RBM24 PE=1 SV=2 && PF00076:RNA recognition motif	0.99991
ABCC2	ATP binding cassette subfamily C member 2%2C transcript variant X1 && sp|Q92887|MRP2_HUMAN ATP-binding cassette sub-family C member 2 OS=Homo sapiens OX=9606 GN=ABCC2 PE=1 SV=3 && PF00664:ABC transporter transmembrane region|PF24357:ABC transporter TMD0 domain|PF00005:ABC transporter	0.99991
LOC142090017	uncharacterized LOC142090017 && - && -	0.99991
LOC142080816	uncharacterized LOC142080816 && - && -	0.99991
CERKL	CERK like autophagy regulator && sp|Q49MI3|CERKL_HUMAN Ceramide kinase-like protein OS=Homo sapiens OX=9606 GN=CERKL PE=1 SV=1 && PF19280:Ceramide kinase C-terminal domain|PF00781:Diacylglycerol kinase catalytic domain	0.99991
ZNF385A	zinc finger protein 385A && sp|Q8VD12|Z385A_MOUSE Zinc finger protein 385A OS=Mus musculus OX=10090 GN=Znf385a PE=1 SV=2 && -	0.99991
TSEN2	tRNA splicing endonuclease subunit 2%2C transcript variant X2 && sp|Q5ZIN2|SEN2_CHICK tRNA-splicing endonuclease subunit Sen2 OS=Gallus gallus OX=9031 GN=TSEN2 PE=2 SV=1 && -	0.99991
CIDEA	cell death inducing DFFA like effector a%2C transcript variant X1 && sp|O70302|CIDEA_MOUSE Lipid transferase CIDEA OS=Mus musculus OX=10090 GN=Cidea PE=1 SV=2 && -	0.99991
LOC142075287	uncharacterized LOC142075287%2C transcript variant X3 && - && -	0.99991
TNK2	tyrosine kinase non receptor 2%2C transcript variant X1 && sp|O54967|ACK1_MOUSE Activated CDC42 kinase 1 OS=Mus musculus OX=10090 GN=Tnk2 PE=1 SV=2 && PF14604:Variant SH3 domain|PF22931:SAM domain-like|PF11555:EGFR receptor inhibitor Mig-6|PF07714:Protein tyrosine and serine/threonine kinase|PF09027:GTPase binding	0.99991
KNOP1	lysine rich nucleolar protein 1%2C transcript variant X3 && sp|Q1ED39|KNOP1_HUMAN Lysine-rich nucleolar protein 1 OS=Homo sapiens OX=9606 GN=KNOP1 PE=1 SV=1 && PF15477:Small acidic protein family	0.99991
SLCO2A1	solute carrier organic anion transporter family member 2A1 && sp|Q92959|SO2A1_HUMAN Solute carrier organic anion transporter family member 2A1 OS=Homo sapiens OX=9606 GN=SLCO2A1 PE=1 SV=2 && PF03137:Organic Anion Transporter Polypeptide (OATP) family	0.99991
IGSF11	immunoglobulin superfamily member 11%2C transcript variant X1 && sp|Q08DK1|IGS11_BOVIN Immunoglobulin superfamily member 11 OS=Bos taurus OX=9913 GN=IGSF11 PE=2 SV=1 && -	0.99991
LOC142079291	C-C chemokine receptor type 5-like%2C transcript variant X2 && sp|Q2HJ17|CCR5_BOVIN C-C chemokine receptor type 5 OS=Bos taurus OX=9913 GN=CCR5 PE=2 SV=1 && PF00001:7 transmembrane receptor (rhodopsin family)	0.99991
CXCR5	C-X-C motif chemokine receptor 5 && sp|P34997|CXCR5_RAT C-X-C chemokine receptor type 5 OS=Rattus norvegicus OX=10116 GN=Cxcr5 PE=2 SV=1 && PF00001:7 transmembrane receptor (rhodopsin family)	0.99991
LOC142084891	cytokine receptor common subunit beta-like%2C transcript variant X1 && sp|P32927|IL3RB_HUMAN Cytokine receptor common subunit beta OS=Homo sapiens OX=9606 GN=CSF2RB PE=1 SV=2 && -	0.99991
PDLIM4	PDZ and LIM domain 4 && sp|Q9PW72|PDLI4_CHICK PDZ and LIM domain protein 4 OS=Gallus gallus OX=9031 GN=PDLIM4 PE=1 SV=1 && PF00595:PDZ domain|PF15936:Domain of unknown function (DUF4749)|PF00412:LIM domain	0.99991
COL9A3	collagen type IX alpha 3 chain%2C transcript variant X2 && sp|P32017|CO9A3_CHICK Collagen alpha-3(IX) chain OS=Gallus gallus OX=9031 GN=COL9A3 PE=2 SV=1 && PF01391:Collagen triple helix repeat (20 copies)	0.99991
LOC142076927	- && - && -	0.99991
BCL2L14	BCL2 like 14 && sp|Q9BZR8|B2L14_HUMAN Apoptosis facilitator Bcl-2-like protein 14 OS=Homo sapiens OX=9606 GN=BCL2L14 PE=1 SV=1 && -	0.99991
LOC142076896	- && - && -	0.99991
LOC142092004	inactive phospholipase C-like protein 2%2C transcript variant X1 && sp|Q9UPR0|PLCL2_HUMAN Inactive phospholipase C-like protein 2 OS=Homo sapiens OX=9606 GN=PLCL2 PE=1 SV=2 && PF00168:C2 domain|PF00388:Phosphatidylinositol-specific phospholipase C, X domain|PF23571:GH3 family central domain|PF16457:Pleckstrin homology domain|PF03321:GH3 family N-terminal domain|PF09279:Phosphoinositide-specific p…	0.99991
SLC39A7	solute carrier family 39 member 7%2C transcript variant X1 && sp|Q31125|S39A7_MOUSE Zinc transporter SLC39A7 OS=Mus musculus OX=10090 GN=Slc39a7 PE=1 SV=2 && PF02535:ZIP Zinc transporter	0.99991
LMOD3	leiomodin 3 && sp|Q0VAK6|LMOD3_HUMAN Leiomodin-3 OS=Homo sapiens OX=9606 GN=LMOD3 PE=1 SV=1 && PF03250:Tropomodulin	0.99991
CORT	cortistatin && sp|Q9W7E9|SMS2_PROAN Somatostatin-2 OS=Protopterus annectens OX=7888 GN=sst2 PE=3 SV=1 && PF03002:Somatostatin/Cortistatin family	0.99991
HDGFL3	HDGF like 3%2C transcript variant X3 && sp|Q9Y3E1|HDGR3_HUMAN Hepatoma-derived growth factor-related protein 3 OS=Homo sapiens OX=9606 GN=HDGFL3 PE=1 SV=1 && PF00855:PWWP domain	0.99991
RGS9	regulator of G protein signaling 9%2C transcript variant X1 && sp|O54828|RGS9_MOUSE Regulator of G-protein signaling 9 OS=Mus musculus OX=10090 GN=Rgs9 PE=1 SV=3 && PF00631:GGL domain|PF18148:Regulator of G-protein signalling DHEX domain|PF00615:Regulator of G protein signaling domain|PF00610:Domain found in Dishevelled, Egl-10, and Pleckstrin (DEP)	0.99991
LOC142091289	putative protein ARB2BP && sp|A6NC97|ARB2P_HUMAN Putative protein ARB2BP OS=Homo sapiens OX=9606 GN=ARB2BP PE=5 SV=3 && PF22749:Arb2 domain	0.99991
IGFALS	insulin like growth factor binding protein acid labile subunit && sp|O02833|ALS_PAPHA Insulin-like growth factor-binding protein complex acid labile subunit OS=Papio hamadryas OX=9557 GN=IGFALS PE=2 SV=1 && -	0.99991
VPS37B	VPS37B subunit of ESCRT-I%2C transcript variant X1 && sp|Q9H9H4|VP37B_HUMAN Vacuolar protein sorting-associated protein 37B OS=Homo sapiens OX=9606 GN=VPS37B PE=1 SV=1 && PF07200:Modifier of rudimentary (Mod(r)) protein	0.99991
PROC	protein C%2C inactivator of coagulation factors Va and VIIIa && sp|Q28278|PROC_CANLF Vitamin K-dependent protein C OS=Canis lupus familiaris OX=9615 GN=PROC PE=2 SV=2 && -	0.99991
APLN	apelin && sp|Q9TUI9|APEL_BOVIN Apelin OS=Bos taurus OX=9913 GN=APLN PE=1 SV=1 && PF15360:APJ endogenous ligand	0.99991
LOC142074555	nucleolar protein 9-like%2C transcript variant X1 && sp|Q86U38|NOP9_HUMAN Nucleolar protein 9 OS=Homo sapiens OX=9606 GN=NOP9 PE=1 SV=1 && PF22493:NOP9-like PUF repeat domain	0.99991
SMIM14	small integral membrane protein 14%2C transcript variant X3 && sp|Q2KIK3|SIM14_BOVIN Small integral membrane protein 14 OS=Bos taurus OX=9913 GN=SMIM14 PE=3 SV=1 && PF11027:Protein of unknown function (DUF2615)	0.99991
LMCD1	LIM and cysteine rich domains 1 && sp|Q5PXT2|LMCD1_PIG LIM and cysteine-rich domains protein 1 OS=Sus scrofa OX=9823 GN=LMCD1 PE=2 SV=1 && PF00412:LIM domain|PF06297:PET Domain	0.99991
CYTH1	cytohesin 1%2C transcript variant X2 && sp|Q76MZ1|CYH1_CHLAE Cytohesin-1 OS=Chlorocebus aethiops OX=9534 GN=CYTH1 PE=2 SV=1 && PF00169:PH domain|PF01369:Sec7 domain	0.99991
KLRG1	killer cell lectin like receptor G1 && sp|P61252|NKG2D_MACFA NKG2-D type II integral membrane protein OS=Macaca fascicularis OX=9541 GN=KLRK1 PE=2 SV=1 && PF00059:Lectin C-type domain	0.99991
APIP	APAF1 interacting protein%2C transcript variant X2 && sp|Q5ZLP2|MTNB_CHICK Methylthioribulose-1-phosphate dehydratase OS=Gallus gallus OX=9031 GN=APIP PE=2 SV=1 && PF00596:Class II Aldolase and Adducin N-terminal domain	0.99991
MPND	MPN domain containing%2C transcript variant X1 && sp|Q3TV65|MPND_MOUSE MPN domain-containing protein OS=Mus musculus OX=10090 GN=Mpnd PE=1 SV=2 && PF18755:Restriction Enzyme Adenine Methylase Associated|PF01398:JAB1/Mov34/MPN/PAD-1 ubiquitin protease	0.99991
UBE4B	ubiquitination factor E4B%2C transcript variant X1 && sp|O95155|UBE4B_HUMAN Ubiquitin conjugation factor E4 B OS=Homo sapiens OX=9606 GN=UBE4B PE=1 SV=1 && PF10408:Ubiquitin elongating factor core|PF04564:U-box domain	0.99991
LOC142092338	uncharacterized LOC142092338 && - && -	0.99991
GGA1	golgi associated%2C gamma adaptin ear containing%2C ARF binding protein 1%2C transcript variant X1 && sp|Q8R0H9|GGA1_MOUSE ADP-ribosylation factor-binding protein GGA1 OS=Mus musculus OX=10090 GN=Gga1 PE=1 SV=1 && PF00790:VHS domain|PF02883:Adaptin C-terminal domain|PF03127:GAT domain|PF18308:N-terminal extension of GAT domain	0.99991
TNFRSF11A	TNF receptor superfamily member 11a && sp|Q9Y6Q6|TNR11_HUMAN Tumor necrosis factor receptor superfamily member 11A OS=Homo sapiens OX=9606 GN=TNFRSF11A PE=1 SV=1 && PF18278:Receptor activator of the NF-KB cysteine-rich repeat domain 2	0.99991
DTX4	deltex E3 ubiquitin ligase 4%2C transcript variant X1 && sp|Q9Y2E6|DTX4_HUMAN E3 ubiquitin-protein ligase DTX4 OS=Homo sapiens OX=9606 GN=DTX4 PE=1 SV=2 && PF02825:WWE domain|PF18102:Deltex C-terminal domain	0.99991
LYPLAL1	lysophospholipase like 1%2C transcript variant X4 && sp|Q5R8C2|LYPL1_PONAB Lysophospholipase-like protein 1 OS=Pongo abelii OX=9601 GN=LYPLAL1 PE=2 SV=3 && PF02230:Phospholipase/Carboxylesterase	0.99991
STAT6	signal transducer and activator of transcription 6%2C transcript variant X3 && sp|P52633|STAT6_MOUSE Signal transducer and transcription activator 6 OS=Mus musculus OX=10090 GN=Stat6 PE=1 SV=2 && PF00017:SH2 domain|PF21354:Signal transducer and activator of transcription, linker domain|PF02864:STAT protein, DNA binding domain|PF01017:STAT transcription factor, coiled-coil domain	0.99991
MTMR9	myotubularin related protein 9%2C transcript variant X5 && sp|Q9Z2D0|MTMR9_MOUSE Myotubularin-related protein 9 OS=Mus musculus OX=10090 GN=Mtmr9 PE=1 SV=2 && PF21098:MTMR6-9, GRAM domain|PF06602:Myotubularin-like phosphatase domain	0.99991
LOC142085240	uncharacterized LOC142085240 && - && -	0.99991
GABRB1	gamma-aminobutyric acid type A receptor subunit beta1 && sp|P08220|GBRB1_BOVIN Gamma-aminobutyric acid receptor subunit beta-1 OS=Bos taurus OX=9913 GN=GABRB1 PE=2 SV=1 && PF02932:Neurotransmitter-gated ion-channel transmembrane region|PF02931:Neurotransmitter-gated ion-channel ligand binding domain	0.99991
LOC142086370	uncharacterized LOC142086370 && - && -	0.99991
NSMCE4A	NSE4A component of SMC5/6 complex%2C transcript variant X2 && sp|Q2TBI1|NSE4A_BOVIN Non-structural maintenance of chromosomes element 4 homolog A OS=Bos taurus OX=9913 GN=NSMCE4A PE=2 SV=1 && PF15412:Binding domain of Nse4/EID3 to Nse3-MAGE|PF08743:Nse4 C-terminal	0.99991
ATF3	activating transcription factor 3%2C transcript variant X2 && sp|P18847|ATF3_HUMAN Cyclic AMP-dependent transcription factor ATF-3 OS=Homo sapiens OX=9606 GN=ATF3 PE=1 SV=2 && PF00170:bZIP transcription factor	0.99991
EVA1B	eva-1 homolog B && sp|Q9NVM1|EVA1B_HUMAN Protein eva-1 homolog B OS=Homo sapiens OX=9606 GN=EVA1B PE=1 SV=1 && PF14851:FAM176 family	0.99991
FGF9	fibroblast growth factor 9 && sp|P31371|FGF9_HUMAN Fibroblast growth factor 9 OS=Homo sapiens OX=9606 GN=FGF9 PE=1 SV=3 && PF00167:Fibroblast growth factor	0.99991
CCNT1	cyclin T1 && sp|Q6T8E9|CCNT1_BOVIN Cyclin-T1 OS=Bos taurus OX=9913 GN=CCNT1 PE=1 SV=1 && PF00134:Cyclin, N-terminal domain|PF21797:Cyclin-T2-like, C-terminal domain	0.99991
ATP10D	ATPase phospholipid transporting 10D (putative) && sp|Q9P241|AT10D_HUMAN Phospholipid-transporting ATPase VD OS=Homo sapiens OX=9606 GN=ATP10D PE=1 SV=3 && PF13246:Cation transport ATPase (P-type)|PF16209:Phospholipid-translocating ATPase N-terminal|PF16212:Phospholipid-translocating P-type ATPase C-terminal	0.99991
TES	testin LIM domain protein && sp|Q90YH9|TES_CHICK Testin OS=Gallus gallus OX=9031 GN=TES PE=2 SV=1 && PF00412:LIM domain|PF06297:PET Domain	0.99991
LOC142081221	utrophin-like && sp|P46939|UTRN_HUMAN Utrophin OS=Homo sapiens OX=9606 GN=UTRN PE=1 SV=2 && PF00307:Calponin homology (CH) domain|PF00435:Spectrin repeat	0.99991
SEC31A	SEC31 homolog A%2C COPII component%2C transcript variant X2 && sp|Q5F3X8|SC31A_CHICK Protein transport protein Sec31A OS=Gallus gallus OX=9031 GN=SEC31A PE=2 SV=1 && -	0.99991
PACSIN2	protein kinase C and casein kinase substrate in neurons 2%2C transcript variant X1 && sp|O13154|PACN2_CHICK Protein kinase C and casein kinase substrate in neurons protein 2 OS=Gallus gallus OX=9031 GN=PACSIN2 PE=1 SV=1 && PF14604:Variant SH3 domain|PF00611:Fes/CIP4, and EFC/F-BAR homology domain	0.99991
NEIL1	nei like DNA glycosylase 1%2C transcript variant X2 && sp|Q8K4Q6|NEIL1_MOUSE Endonuclease 8-like 1 OS=Mus musculus OX=10090 GN=Neil1 PE=2 SV=3 && PF09292:Endonuclease VIII-like 1, DNA bind|PF01149:Formamidopyrimidine-DNA glycosylase N-terminal domain	0.99991
LRRC23	leucine rich repeat containing 23 && sp|Q32KP2|LRC23_BOVIN Leucine-rich repeat-containing protein 23 OS=Bos taurus OX=9913 GN=LRRC23 PE=2 SV=1 && PF14580:Leucine-rich repeat	0.99991
THRA	thyroid hormone receptor alpha%2C transcript variant X1 && sp|P04625|THA_CHICK Thyroid hormone receptor alpha OS=Gallus gallus OX=9031 GN=THRA PE=1 SV=1 && PF00105:Double treble clef zinc finger, C4 type|PF00104:Ligand-binding domain of nuclear hormone receptor	0.99991
KATNAL1	katanin catalytic subunit A1 like 1%2C transcript variant X2 && sp|A9RA82|KATL1_PAPAN Katanin p60 ATPase-containing subunit A-like 1 OS=Papio anubis OX=9555 GN=KATNAL1 PE=3 SV=1 && PF21126:Katanin p60 subunit A1, MIT domain|PF17862:AAA+ lid domain|PF00004:ATPase family associated with various cellular activities (AAA)	0.99991
LOC142086831	uncharacterized LOC142086831 && sp|Q8WWG1|NRG4_HUMAN Pro-neuregulin-4, membrane-bound isoform OS=Homo sapiens OX=9606 GN=NRG4 PE=1 SV=1 && -	0.99991
MARCKS	myristoylated alanine rich protein kinase C substrate%2C transcript variant X1 && - && PF02063:MARCKS family	0.99991
GNAI1	G protein subunit alpha i1%2C transcript variant X3 && sp|P50146|GNAI1_CHICK Guanine nucleotide-binding protein G(i) subunit alpha-1 OS=Gallus gallus OX=9031 GN=GNAI1 PE=2 SV=2 && PF00503:G-protein alpha subunit	0.99991
LOC142084777	uncharacterized LOC142084777 && - && -	0.99991
EML6	EMAP like 6 && sp|Q6ZMW3|EMAL6_HUMAN Echinoderm microtubule-associated protein-like 6 OS=Homo sapiens OX=9606 GN=EML6 PE=1 SV=2 && PF03451:HELP motif|PF23409:Echinoderm microtubule-associated protein first beta-propeller|PF23414:Echinoderm microtubule-associated protein second beta-propeller	0.99991
LOC142077281	- && - && -	0.99991
KAT14	lysine acetyltransferase 14%2C transcript variant X1 && sp|Q9H8E8|CSR2B_HUMAN Cysteine-rich protein 2-binding protein OS=Homo sapiens OX=9606 GN=KAT14 PE=1 SV=3 && PF00583:Acetyltransferase (GNAT) family	0.99991
LOC142074179	uncharacterized LOC142074179%2C transcript variant X1 && - && -	0.99991
MXRA8	matrix remodeling associated 8%2C transcript variant X2 && sp|Q90WI4|MXRA8_CHICK Matrix remodeling-associated protein 8 OS=Gallus gallus OX=9031 GN=MXRA8 PE=2 SV=1 && PF07686:Immunoglobulin V-set domain	0.99991
LOC142078741	uncharacterized LOC142078741 && - && -	0.99991
LOC142089380	mitochondrial Rho GTPase 2%2C transcript variant X4 && sp|A0JP70|WDR90_XENTR WD repeat-containing protein 90 OS=Xenopus tropicalis OX=8364 GN=wdr90 PE=2 SV=1 && PF23342:WDR90, 4th beta-propeller|PF08356:EF hand associated|PF08355:EF hand associated|PF23393:WDR90/POC16, second beta-propeller|PF23409:Echinoderm microtubule-associated protein first beta-propeller|PF00071:Ras family	0.99991
PHKA2	phosphorylase kinase regulatory subunit alpha 2%2C transcript variant X1 && sp|P46018|KPB2_RABIT Phosphorylase b kinase regulatory subunit alpha, liver isoform OS=Oryctolagus cuniculus OX=9986 GN=PHKA2 PE=2 SV=1 && PF00723:Glycosyl hydrolases family 15|PF19292:Phosphorylase b kinase C-terminal domain	0.99991
CPS1	carbamoyl-phosphate synthase 1 && sp|Q8C196|CPSM_MOUSE Carbamoyl-phosphate synthase [ammonia], mitochondrial OS=Mus musculus OX=10090 GN=Cps1 PE=1 SV=2 && -	0.99991
CRYZL1	crystallin zeta like 1%2C transcript variant X4 && sp|Q59A28|QORL1_BOVIN Quinone oxidoreductase-like protein 1 OS=Bos taurus OX=9913 GN=CRYZL1 PE=2 SV=1 && -	0.99991
ARHGEF11	Rho guanine nucleotide exchange factor 11 && sp|O15085|ARHGB_HUMAN Rho guanine nucleotide exchange factor 11 OS=Homo sapiens OX=9606 GN=ARHGEF11 PE=1 SV=1 && PF09128:Regulator of G protein signalling-like domain|PF17838:PH domain|PF00621:RhoGEF domain	0.99991
TGM1	transglutaminase 1 && sp|P22758|TGM1_RABIT Protein-glutamine gamma-glutamyltransferase K OS=Oryctolagus cuniculus OX=9986 GN=TGM1 PE=2 SV=2 && PF00927:Transglutaminase family, C-terminal ig like domain|PF00868:Transglutaminase family|PF01841:Transglutaminase-like superfamily	0.99991
LOC142081565	interleukin-12 subunit beta-like && sp|Q8CJE6|IL12B_MESAU Interleukin-12 subunit beta OS=Mesocricetus auratus OX=10036 GN=IL12B PE=2 SV=1 && -	0.99991
SLC35E4	solute carrier family 35 member E4 && sp|Q5RKL7|S35E4_RAT Solute carrier family 35 member E4 OS=Rattus norvegicus OX=10116 GN=Slc35e4 PE=2 SV=1 && PF03151:Triose-phosphate Transporter family	0.99991
RPS27L	ribosomal protein S27 like && sp|Q2KHT7|RS27_BOVIN Small ribosomal subunit protein eS27 OS=Bos taurus OX=9913 GN=RPS27 PE=1 SV=3 && -	0.99991
CD96	CD96 molecule%2C transcript variant X1 && sp|Q5BK49|TACT_RAT T-cell surface protein tactile OS=Rattus norvegicus OX=10116 GN=Cd96 PE=2 SV=1 && -	0.99991
IL4	interleukin 4 && - && PF00727:Interleukin 4	0.99991
PFKL	phosphofructokinase%2C liver type%2C transcript variant X1 && sp|P30835|PFKAL_RAT ATP-dependent 6-phosphofructokinase, liver type OS=Rattus norvegicus OX=10116 GN=Pfkl PE=1 SV=3 && PF00365:Phosphofructokinase	0.99991
AGBL2	AGBL carboxypeptidase 2 && sp|Q4R632|CBPC2_MACFA Cytosolic carboxypeptidase 2 OS=Macaca fascicularis OX=9541 GN=AGBL2 PE=2 SV=1 && PF00246:Zinc carboxypeptidase	0.99991
LOC142086331	semaphorin-3D-like%2C transcript variant X1 && sp|Q8BH34|SEM3D_MOUSE Semaphorin-3D OS=Mus musculus OX=10090 GN=Sema3d PE=1 SV=1 && -	0.99991
CD79A	CD79a molecule%2C transcript variant X3 && sp|P11911|CD79A_MOUSE B-cell antigen receptor complex-associated protein alpha chain OS=Mus musculus OX=10090 GN=Cd79a PE=1 SV=2 && -	0.99991
LOC142093224	uncharacterized LOC142093224 && sp|Q12912|IRAG2_HUMAN Inositol 1,4,5-triphosphate receptor associated 2 OS=Homo sapiens OX=9606 GN=IRAG2 PE=1 SV=3 && PF05781:MRVI1 protein	0.99991
LOC142093760	uncharacterized LOC142093760 && - && -	0.99991
CNKSR3	CNKSR family member 3 && sp|Q6P9H4|CNKR3_HUMAN Connector enhancer of kinase suppressor of ras 3 OS=Homo sapiens OX=9606 GN=CNKSR3 PE=1 SV=1 && PF06663:Connector enhancer of kinase suppressor of ras 2/3 domain|PF00595:PDZ domain|PF00536:SAM domain (Sterile alpha motif)|PF10534:Connector enhancer of kinase suppressor of ras	0.99991
CFAP126	cilia and flagella associated protein 126%2C transcript variant X1 && sp|Q3SZT6|FLTOP_BOVIN Protein Flattop OS=Bos taurus OX=9913 GN=CFAP126 PE=1 SV=1 && PF22611:Flattop	0.99991
LOC142090070	- && sp|Q3MHR3|DYL2_BOVIN Dynein light chain 2, cytoplasmic OS=Bos taurus OX=9913 GN=DYNLL2 PE=3 SV=1 && -	0.99991
ADAM28	ADAM metallopeptidase domain 28 && sp|Q9UKQ2|ADA28_HUMAN Disintegrin and metalloproteinase domain-containing protein 28 OS=Homo sapiens OX=9606 GN=ADAM28 PE=1 SV=3 && PF00200:Disintegrin|PF01562:Reprolysin family propeptide|PF01421:Reprolysin (M12B) family zinc metalloprotease|PF08516:ADAM cysteine-rich	0.99991
SLC18B1	solute carrier family 18 member B1 && sp|Q6NT16|S18B1_HUMAN MFS-type transporter SLC18B1 OS=Homo sapiens OX=9606 GN=SLC18B1 PE=1 SV=1 && PF07690:Major Facilitator Superfamily	0.99991
NFAM1	NFAT activating protein with ITAM motif 1 && - && -	0.99991
RABAC1	Rab acceptor 1%2C transcript variant X1 && sp|Q9Z0S9|PRAF1_MOUSE Prenylated Rab acceptor protein 1 OS=Mus musculus OX=10090 GN=Rabac1 PE=1 SV=1 && PF03208:PRA1 family protein	0.99991
CFAP68	cilia and flagella associated protein 68 && sp|Q9H5F2|CFA68_HUMAN Cilia- and flagella-associated protein 68 OS=Homo sapiens OX=9606 GN=CFAP68 PE=1 SV=1 && -	0.99991
CPSF6	cleavage and polyadenylation specific factor 6%2C transcript variant X1 && sp|Q5ZL34|CPSF6_CHICK Cleavage and polyadenylation specificity factor subunit 6 OS=Gallus gallus OX=9031 GN=CPSF6 PE=2 SV=1 && -	0.99991
LOC142090737	fibrinogen-like protein 1-like protein && sp|O93526|FGL1L_CHICK Fibrinogen-like protein 1-like protein OS=Gallus gallus OX=9031 PE=1 SV=2 && PF00147:Fibrinogen beta and gamma chains, C-terminal globular domain	0.99991
LOC142082876	uncharacterized LOC142082876 && - && -	0.99991
LOC142086069	protein SSUH2 homolog%2C transcript variant X1 && sp|Q08C76|SSUH2_DANRE Protein SSUH2 homolog OS=Danio rerio OX=7955 GN=ssuh2 PE=2 SV=2 && -	0.99991
LOC142088084	uncharacterized LOC142088084 && - && -	0.99991
KLF12	KLF transcription factor 12%2C transcript variant X4 && sp|O35738|KLF12_MOUSE Krueppel-like factor 12 OS=Mus musculus OX=10090 GN=Klf12 PE=1 SV=2 && -	0.99991
LOC142074147	uncharacterized LOC142074147%2C transcript variant X1 && - && -	0.99991
LOC142074500	RNA-binding protein 4-like%2C transcript variant X3 && sp|Q9BQ04|RBM4B_HUMAN RNA-binding protein 4B OS=Homo sapiens OX=9606 GN=RBM4B PE=1 SV=1 && -	0.99991
SLC34A1	solute carrier family 34 member 1 && sp|O97704|NPT2A_SHEEP Sodium-dependent phosphate transport protein 2A OS=Ovis aries OX=9940 GN=SLC34A1 PE=2 SV=1 && PF02690:Na+/Pi-cotransporter	0.99991
THOC7	THO complex subunit 7%2C transcript variant X2 && sp|Q3SZ60|THOC7_BOVIN THO complex subunit 7 homolog OS=Bos taurus OX=9913 GN=THOC7 PE=2 SV=1 && PF05615:Tho complex subunit 7	0.99991
LOC142090979	nucleoside diphosphate kinase-like%2C transcript variant X1 && sp|O57535|NDK_CHICK Nucleoside diphosphate kinase OS=Gallus gallus OX=9031 PE=2 SV=1 && PF00334:Nucleoside diphosphate kinase	0.99991
LOC142076368	small nucleolar RNA SNORD45 && - && -	0.99991
TMEM275	transmembrane protein 275%2C transcript variant X1 && sp|A0A0U1RQ45|TM275_MOUSE Transmembrane protein 275 OS=Mus musculus OX=10090 GN=Tmem275 PE=3 SV=1 && -	0.99991
LOC142083942	uncharacterized LOC142083942 && - && -	0.99991
LOC142091431	uncharacterized LOC142091431%2C transcript variant X1 && - && -	0.99991
TJP1	tight junction protein 1 && sp|O97758|ZO1_CANLF Tight junction protein 1 OS=Canis lupus familiaris OX=9615 GN=TJP1 PE=1 SV=1 && PF00595:PDZ domain|PF00791:ZU5 domain|PF00625:Guanylate kinase|PF07653:Variant SH3 domain	0.99991
ASPG	asparaginase%2C transcript variant X1 && sp|A0JNU3|LPP60_MOUSE 60 kDa lysophospholipase OS=Mus musculus OX=10090 GN=Aspg PE=1 SV=1 && PF12796:Ankyrin repeats (3 copies)|PF17763:Glutaminase/Asparaginase C-terminal domain|PF00710:Asparaginase, N-terminal	0.99991
LOC142078865	uncharacterized LOC142078865%2C transcript variant X3 && - && -	0.99991
RHCE	Rh blood group CcEe antigens%2C transcript variant X4 && sp|Q28849|RHL_MACMU RH-like protein OS=Macaca mulatta OX=9544 PE=2 SV=2 && PF00909:Ammonium Transporter Family	0.99991
SBF2	SET binding factor 2 && sp|Q86WG5|MTMRD_HUMAN Myotubularin-related protein 13 OS=Homo sapiens OX=9606 GN=SBF2 PE=1 SV=1 && PF02141:DENN (AEX-3) domain|PF03456:uDENN domain|PF06602:Myotubularin-like phosphatase domain|PF02893:GRAM domain|PF00169:PH domain|PF12335:Myotubularin protein	0.99991
LOC142083550	uncharacterized LOC142083550%2C transcript variant X8 && sp|Q8VC88|GRAN_MOUSE Grancalcin OS=Mus musculus OX=10090 GN=Gca PE=1 SV=1 && -	0.99991
PHKA1	phosphorylase kinase regulatory subunit alpha 1%2C transcript variant X1 && sp|P46020|KPB1_HUMAN Phosphorylase b kinase regulatory subunit alpha, skeletal muscle isoform OS=Homo sapiens OX=9606 GN=PHKA1 PE=1 SV=2 && -	0.99991
RASL10B	RAS like family 10 member B%2C transcript variant X1 && sp|Q96S79|RSLAB_HUMAN Ras-like protein family member 10B OS=Homo sapiens OX=9606 GN=RASL10B PE=1 SV=1 && PF00071:Ras family	0.99991
TJAP1	tight junction associated protein 1%2C transcript variant X1 && sp|Q9DCD5|TJAP1_MOUSE Tight junction-associated protein 1 OS=Mus musculus OX=10090 GN=Tjap1 PE=1 SV=2 && PF15453:Protein incorporated later into Tight Junctions	0.99991
LOC142093606	uncharacterized LOC142093606%2C transcript variant X1 && - && -	0.99991
LOC142082334	uncharacterized LOC142082334%2C transcript variant X2 && - && -	0.99991
CD3E	CD3 epsilon subunit of T-cell receptor complex && sp|Q98910|CD3E_CHICK T-cell surface glycoprotein CD3 epsilon chain OS=Gallus gallus OX=9031 GN=CD3E PE=2 SV=1 && PF16681:Ig-like domain on T-cell surface glycoprotein CD3 epsilon chain	0.99991
PAX5	paired box 5 && sp|Q02650|PAX5_MOUSE Paired box protein Pax-5 OS=Mus musculus OX=10090 GN=Pax5 PE=1 SV=1 && PF12403:Paired-box protein 2 C terminal|PF00292:'Paired box' domain	0.99991
LOC142076987	18S ribosomal RNA && - && -	0.99991
GET1	guided entry of tail-anchored proteins factor 1 && sp|O00258|GET1_HUMAN Guided entry of tail-anchored proteins factor 1 OS=Homo sapiens OX=9606 GN=GET1 PE=1 SV=2 && PF04420:CHD5-like protein	0.99991
LONRF3	LON peptidase N-terminal domain and ring finger 3%2C transcript variant X1 && sp|Q496Y0|LONF3_HUMAN LON peptidase N-terminal domain and RING finger protein 3 OS=Homo sapiens OX=9606 GN=LONRF3 PE=1 SV=1 && PF13923:Zinc finger, C3HC4 type (RING finger)|PF02190:ATP-dependent protease La (LON) substrate-binding domain	0.99991
PRKAB1	protein kinase AMP-activated non-catalytic subunit beta 1 && sp|Q5R801|AAKB1_PONAB 5'-AMP-activated protein kinase subunit beta-1 OS=Pongo abelii OX=9601 GN=PRKAB1 PE=2 SV=3 && PF04739:5'-AMP-activated protein kinase beta subunit, interaction domain|PF16561:Glycogen recognition site of AMP-activated protein kinase	0.99991
LOC142084840	riboflavin-binding protein%2C transcript variant X2 && sp|P86009|RBP_DRONO Riboflavin-binding protein OS=Dromaius novaehollandiae OX=8790 PE=1 SV=1 && PF03024:Folate receptor family	0.99991
ID3	inhibitor of DNA binding 3 && sp|Q91399|ID3A_XENLA DNA-binding protein inhibitor ID-3-A OS=Xenopus laevis OX=8355 GN=id3-a PE=1 SV=1 && PF00010:Helix-loop-helix DNA-binding domain	0.99991
ZBTB25	zinc finger and BTB domain containing 25 && sp|A1YEX3|ZBT25_GORGO Zinc finger and BTB domain-containing protein 25 OS=Gorilla gorilla gorilla OX=9595 GN=ZBTB25 PE=3 SV=1 && PF00651:BTB/POZ domain	0.99991
CSRNP1	cysteine and serine rich nuclear protein 1 && sp|Q96S65|CSRN1_HUMAN Cysteine/serine-rich nuclear protein 1 OS=Homo sapiens OX=9606 GN=CSRNP1 PE=1 SV=2 && PF16019:Cysteine/serine-rich nuclear protein N-terminus	0.99991
MMP17	matrix metallopeptidase 17 && sp|Q9ULZ9|MMP17_HUMAN Matrix metalloproteinase-17 OS=Homo sapiens OX=9606 GN=MMP17 PE=1 SV=4 && PF00413:Matrixin|PF00045:Hemopexin	0.99991
TIMELESS	timeless circadian regulator%2C transcript variant X1 && sp|Q9UNS1|TIM_HUMAN Protein timeless homolog OS=Homo sapiens OX=9606 GN=TIMELESS PE=1 SV=2 && PF04821:Timeless protein|PF05029:Timeless PAB domain	0.99991
DCAF7	DDB1 and CUL4 associated factor 7 && sp|P61962|DCAF7_HUMAN DDB1- and CUL4-associated factor 7 OS=Homo sapiens OX=9606 GN=DCAF7 PE=1 SV=1 && -	0.99991
SH3BP4	SH3 domain binding protein 4 && sp|Q9JJS5|SH3B4_RAT SH3 domain-binding protein 4 OS=Rattus norvegicus OX=10116 GN=Sh3bp4 PE=1 SV=2 && PF23637:SH3BP4 C-terminal helical domain|PF00018:SH3 domain|PF23640:SH3BP4 UPA domain|PF24094:SH3BP4, DEATH domain-like	0.99991
LOC142076817	- && - && -	0.99991
MAPK12	mitogen-activated protein kinase 12 && sp|P53778|MK12_HUMAN Mitogen-activated protein kinase 12 OS=Homo sapiens OX=9606 GN=MAPK12 PE=1 SV=3 && PF00069:Protein kinase domain	0.99991
LOC142077654	uncharacterized LOC142077654 && sp|Q13435|SF3B2_HUMAN Splicing factor 3B subunit 2 OS=Homo sapiens OX=9606 GN=SF3B2 PE=1 SV=2 && -	0.99991
TARDBP	TAR DNA binding protein%2C transcript variant X1 && sp|Q5ZLN5|TADBP_CHICK TAR DNA-binding protein 43 OS=Gallus gallus OX=9031 GN=TARDBP PE=2 SV=1 && -	0.99991
LOC142092274	uncharacterized LOC142092274%2C transcript variant X1 && - && -	0.99991
TTC12	tetratricopeptide repeat domain 12%2C transcript variant X1 && sp|Q9H892|TTC12_HUMAN Tetratricopeptide repeat protein 12 OS=Homo sapiens OX=9606 GN=TTC12 PE=1 SV=2 && -	0.99991
ZMIZ2	zinc finger MIZ-type containing 2%2C transcript variant X1 && sp|Q8NF64|ZMIZ2_HUMAN Zinc finger MIZ domain-containing protein 2 OS=Homo sapiens OX=9606 GN=ZMIZ2 PE=1 SV=2 && PF02891:MIZ/SP-RING zinc finger	0.99991
TTF2	transcription termination factor 2%2C transcript variant X2 && sp|Q9UNY4|TTF2_HUMAN Transcription termination factor 2 OS=Homo sapiens OX=9606 GN=TTF2 PE=1 SV=2 && PF00271:Helicase conserved C-terminal domain|PF00176:SNF2-related domain	0.99991
LOC142082480	melanopsin-like && sp|Q4U4D2|OPN4_PODSI Melanopsin OS=Podarcis siculus OX=65484 GN=OPN4 PE=2 SV=2 && PF00001:7 transmembrane receptor (rhodopsin family)	0.99991
IDNK	IDNK gluconokinase && sp|Q32PY9|GNTK_RAT Probable gluconokinase OS=Rattus norvegicus OX=10116 GN=Idnk PE=2 SV=1 && -	0.99991
TAGLN2	transgelin 2 && sp|Q9WVA4|TAGL2_MOUSE Transgelin-2 OS=Mus musculus OX=10090 GN=Tagln2 PE=1 SV=4 && PF00402:Calponin family repeat|PF00307:Calponin homology (CH) domain	0.99991
LOC142089054	uncharacterized LOC142089054%2C transcript variant X1 && - && -	0.99991
BNC1	basonuclin zinc finger protein 1 && sp|Q01954|BNC1_HUMAN Zinc finger protein basonuclin-1 OS=Homo sapiens OX=9606 GN=BNC1 PE=1 SV=2 && -	0.99991
LOC142085357	uncharacterized LOC142085357%2C transcript variant X1 && - && -	0.99991
ERMAP	erythroblast membrane associated protein (Scianna blood group) && sp|Q9BVG3|TRI62_HUMAN E3 ubiquitin-protein ligase TRIM62 OS=Homo sapiens OX=9606 GN=TRIM62 PE=1 SV=1 && PF00622:SPRY domain|PF13765:SPRY-associated domain	0.99991
LOC142078338	uncharacterized LOC142078338 && sp|Q7TVK8|PHAS_MYCBO Phthioceranic/hydroxyphthioceranic acid synthase OS=Mycobacterium bovis (strain ATCC BAA-935 / AF2122/97) OX=233413 GN=pks2 PE=3 SV=1 && PF16197:Ketoacyl-synthetase C-terminal extension|PF08659:KR domain|PF00109:Beta-ketoacyl synthase, N-terminal domain|PF02801:Beta-ketoacyl synthase, C-terminal domain|PF00550:Phosphopantetheine attachment site…	0.99991
MAP3K15	mitogen-activated protein kinase kinase kinase 15 && sp|Q6ZN16|M3K15_HUMAN Mitogen-activated protein kinase kinase kinase 15 OS=Homo sapiens OX=9606 GN=MAP3K15 PE=1 SV=2 && PF13281:MAP3K TRAFs-binding domain|PF20302:HisK-N-like globin domain of the ASK signalosome|PF20309:Deoxyribohydrolase (DRHyd) domain of the ASK signalosome|PF00069:Protein kinase domain|PF19039:ASK kinase PH domain	0.99991
NACA	nascent polypeptide associated complex subunit alpha%2C transcript variant X3 && - && -	0.99991
NPHP4	nephrocystin 4%2C transcript variant X1 && sp|P59240|NPHP4_MOUSE Nephrocystin-4 OS=Mus musculus OX=10090 GN=Nphp4 PE=1 SV=2 && -	0.99991
RHEX	regulator of hemoglobinization and erythroid cell expansion%2C transcript variant X2 && - && -	0.99991
LOC142086686	uncharacterized LOC142086686%2C transcript variant X4 && - && -	0.99991
GHRH	growth hormone releasing hormone && sp|P41535|PACA_PIG Pituitary adenylate cyclase-activating polypeptide OS=Sus scrofa OX=9823 GN=ADCYAP1 PE=1 SV=3 && PF00123:Peptide hormone	0.99991
GPR137B	G protein-coupled receptor 137B && sp|Q8BNQ3|G137B_MOUSE Integral membrane protein GPR137B OS=Mus musculus OX=10090 GN=Gpr137b PE=1 SV=2 && -	0.99991
LOC142083109	uncharacterized LOC142083109 && sp|Q4R3S3|ANKR7_MACFA Ankyrin repeat domain-containing protein 7 OS=Macaca fascicularis OX=9541 GN=ANKRD7 PE=2 SV=1 && PF12796:Ankyrin repeats (3 copies)|PF14915:CCDC144C protein coiled-coil region	0.99991
LOC142076998	- && - && -	0.99991
PPP1R1A	protein phosphatase 1 regulatory inhibitor subunit 1A && sp|P01099|PPR1A_RABIT Protein phosphatase 1 regulatory subunit 1A OS=Oryctolagus cuniculus OX=9986 GN=PPP1R1A PE=1 SV=1 && -	0.99991
DDX51	DEAD-box helicase 51 && sp|Q8N8A6|DDX51_HUMAN ATP-dependent RNA helicase DDX51 OS=Homo sapiens OX=9606 GN=DDX51 PE=1 SV=3 && PF00270:DEAD/DEAH box helicase|PF00271:Helicase conserved C-terminal domain	0.99991
ULK4	unc-51 like kinase 4 && sp|Q96C45|ULK4_HUMAN Serine/threonine-protein kinase ULK4 OS=Homo sapiens OX=9606 GN=ULK4 PE=1 SV=2 && PF00069:Protein kinase domain|PF23606:Serine/threonine-protein kinase ULK4-like, HEAT repeats	0.99991
TUBB	tubulin beta class I && sp|Q2KJD0|TBB5_BOVIN Tubulin beta-5 chain OS=Bos taurus OX=9913 GN=TUBB5 PE=1 SV=1 && PF00091:Tubulin/FtsZ family, GTPase domain|PF03953:Tubulin C-terminal domain	0.99991
ILDR2	immunoglobulin like domain containing receptor 2 && sp|Q71H61|ILDR2_HUMAN Immunoglobulin-like domain-containing receptor 2 OS=Homo sapiens OX=9606 GN=ILDR2 PE=1 SV=1 && -	0.99991
LOC142085287	regulator of G-protein signaling 16-like && sp|O15492|RGS16_HUMAN Regulator of G-protein signaling 16 OS=Homo sapiens OX=9606 GN=RGS16 PE=1 SV=2 && PF00615:Regulator of G protein signaling domain	0.99991
LRRC75B	leucine rich repeat containing 75B && sp|Q7TPD7|LR75B_MOUSE Leucine-rich repeat-containing protein 75B OS=Mus musculus OX=10090 GN=Lrrc75b PE=2 SV=1 && -	0.99991
NPR2	natriuretic peptide receptor 2 && sp|P20594|ANPRB_HUMAN Atrial natriuretic peptide receptor 2 OS=Homo sapiens OX=9606 GN=NPR2 PE=1 SV=1 && -	0.99991
CEP128	centrosomal protein 128%2C transcript variant X27 && sp|Q6ZU80|CE128_HUMAN Centrosomal protein of 128 kDa OS=Homo sapiens OX=9606 GN=CEP128 PE=1 SV=2 && -	0.99991
LOC142082597	uncharacterized LOC142082597 && - && -	0.99991
TMEM70	transmembrane protein 70 && sp|Q5ZLJ4|TMM70_CHICK Transmembrane protein 70, mitochondrial OS=Gallus gallus OX=9031 GN=TMEM70 PE=2 SV=1 && PF06979:TMEM70/TMEM186/TMEM223 protein family	0.99991
LOC142089825	killer cell lectin-like receptor subfamily F member 1 && sp|Q3LUH2|CLC6A_BOVIN C-type lectin domain family 6 member A OS=Bos taurus OX=9913 GN=CLEC6A PE=2 SV=1 && PF00059:Lectin C-type domain	0.99991
SLC39A13	solute carrier family 39 member 13%2C transcript variant X2 && sp|Q5ZI20|S39AD_CHICK Zinc transporter ZIP13 OS=Gallus gallus OX=9031 GN=SLC39A13 PE=2 SV=1 && PF02535:ZIP Zinc transporter	0.99991
KCNE3	potassium voltage-gated channel subfamily E regulatory subunit 3%2C transcript variant X2 && sp|Q9JJV7|KCNE3_RAT Potassium voltage-gated channel subfamily E member 3 OS=Rattus norvegicus OX=10116 GN=Kcne3 PE=1 SV=1 && -	0.99991
GPR143	G protein-coupled receptor 143 && sp|P51810|GP143_HUMAN G-protein coupled receptor 143 OS=Homo sapiens OX=9606 GN=GPR143 PE=1 SV=2 && PF02101:Ocular albinism type 1 protein	0.99991
ECHDC3	enoyl-CoA hydratase domain containing 3 && sp|Q3MIE0|ECHD3_RAT Enoyl-CoA hydratase domain-containing protein 3, mitochondrial OS=Rattus norvegicus OX=10116 GN=Echdc3 PE=2 SV=1 && PF00378:Enoyl-CoA hydratase/isomerase	0.99991
PLEKHB2	pleckstrin homology domain containing B2%2C transcript variant X2 && sp|Q5F3S2|PKHB2_CHICK Pleckstrin homology domain-containing family B member 2 OS=Gallus gallus OX=9031 GN=PLEKHB2 PE=2 SV=1 && PF00169:PH domain	0.99991
TWF2	twinfilin actin binding protein 2%2C transcript variant X2 && sp|Q5ZM35|TWF2_CHICK Twinfilin-2 OS=Gallus gallus OX=9031 GN=TWF2 PE=1 SV=1 && -	0.99991
SREK1IP1	SREK1 interacting protein 1%2C transcript variant X3 && sp|Q28EE8|SR1IP_XENTR Protein SREK1IP1 OS=Xenopus tropicalis OX=8364 GN=srek1ip1 PE=2 SV=1 && -	0.99991
TNFRSF19	TNF receptor superfamily member 19%2C transcript variant X1 && sp|Q9NS68|TNR19_HUMAN Tumor necrosis factor receptor superfamily member 19 OS=Homo sapiens OX=9606 GN=TNFRSF19 PE=1 SV=1 && -	0.99991
LOC142087250	uncharacterized LOC142087250 && - && -	0.99991
FAM167B	family with sequence similarity 167 member B && sp|Q0V7M8|F167A_BOVIN Protein FAM167A OS=Bos taurus OX=9913 GN=FAM167A PE=2 SV=1 && PF11652:FAM167	0.99991
SPAG6	sperm associated antigen 6 && sp|Q9JLI7|SPAG6_MOUSE Sperm-associated antigen 6 OS=Mus musculus OX=10090 GN=Spag6 PE=1 SV=1 && -	0.99991
PPIF	peptidylprolyl isomerase F && sp|P29117|PPIF_RAT Peptidyl-prolyl cis-trans isomerase F, mitochondrial OS=Rattus norvegicus OX=10116 GN=Ppif PE=1 SV=2 && PF00160:Cyclophilin type peptidyl-prolyl cis-trans isomerase/CLD	0.99991
MEF2B	myocyte enhancer factor 2B && sp|Q02080|MEF2B_HUMAN Myocyte-specific enhancer factor 2B OS=Homo sapiens OX=9606 GN=MEF2B PE=1 SV=2 && PF00319:SRF-type transcription factor (DNA-binding and dimerisation domain)	0.99991
DBF4B	DBF4B-CDC7 kinase regulatory subunit%2C transcript variant X1 && sp|Q8NFT6|DBF4B_HUMAN Protein DBF4 homolog B OS=Homo sapiens OX=9606 GN=DBF4B PE=1 SV=1 && PF07535:DBF zinc finger	0.99991
ARFGAP3	ARF GTPase activating protein 3%2C transcript variant X1 && sp|Q4R4C9|ARFG3_MACFA ADP-ribosylation factor GTPase-activating protein 3 OS=Macaca fascicularis OX=9541 GN=ARFGAP3 PE=2 SV=1 && PF01412:Putative GTPase activating protein for Arf	0.99991
LOC142088397	inner centromere protein-like && sp|P53352|INCE_CHICK Inner centromere protein OS=Gallus gallus OX=9031 GN=INCENP PE=1 SV=1 && PF12178:Chromosome passenger complex (CPC) protein INCENP N terminal	0.99991
ZFAND3	zinc finger AN1-type containing 3 && sp|Q9H8U3|ZFAN3_HUMAN AN1-type zinc finger protein 3 OS=Homo sapiens OX=9606 GN=ZFAND3 PE=1 SV=1 && -	0.99991
CDC23	cell division cycle 23%2C transcript variant X1 && sp|A1A4R8|CDC23_BOVIN Cell division cycle protein 23 homolog OS=Bos taurus OX=9913 GN=CDC23 PE=2 SV=1 && PF04049:Anaphase promoting complex subunit 8 / Cdc23	0.99991
SPIRE2	spire type actin nucleation factor 2 && sp|Q8WWL2|SPIR2_HUMAN Protein spire homolog 2 OS=Homo sapiens OX=9606 GN=SPIRE2 PE=1 SV=3 && PF16474:Kinase non-catalytic C-lobe domain	0.99991
SCYL1	SCY1 like pseudokinase 1%2C transcript variant X1 && sp|Q9EQC5|SCYL1_MOUSE N-terminal kinase-like protein OS=Mus musculus OX=10090 GN=Scyl1 PE=1 SV=1 && -	0.99991
NOC4L	nucleolar complex associated 4 homolog && sp|Q5ZJC7|NOC4L_CHICK Nucleolar complex protein 4 homolog OS=Gallus gallus OX=9031 GN=NOC4L PE=2 SV=1 && PF03914:CBF/Mak21 family	0.99991
LOC142077226	uncharacterized LOC142077226 && - && -	0.99991
HIPK4	homeodomain interacting protein kinase 4 && sp|Q3V016|HIPK4_MOUSE Homeodomain-interacting protein kinase 4 OS=Mus musculus OX=10090 GN=Hipk4 PE=1 SV=2 && PF00069:Protein kinase domain	0.99991
CPAMD8	C3 and PZP like alpha-2-macroglobulin domain containing 8 && sp|Q8IZJ3|CPMD8_HUMAN C3 and PZP-like alpha-2-macroglobulin domain-containing protein 8 OS=Homo sapiens OX=9606 GN=CPAMD8 PE=1 SV=2 && PF01835:MG2 domain|PF07677:A-macroglobulin receptor binding domain|PF00207:Alpha-2-macroglobulin family|PF17791:Macroglobulin domain MG3|PF12248:Farnesoic acid 0-methyl transferase|PF17789:Macroglobulin …	0.99991
PIK3R2	phosphoinositide-3-kinase regulatory subunit 2%2C transcript variant X1 && sp|O08908|P85B_MOUSE Phosphatidylinositol 3-kinase regulatory subunit beta OS=Mus musculus OX=10090 GN=Pik3r2 PE=1 SV=2 && -	0.99991
LOC142090304	uncharacterized LOC142090304%2C transcript variant X2 && - && -	0.99991
PDCD6	programmed cell death 6%2C transcript variant X2 && sp|P12815|PDCD6_MOUSE Programmed cell death protein 6 OS=Mus musculus OX=10090 GN=Pdcd6 PE=1 SV=2 && PF13499:EF-hand domain pair	0.99991
LOC142079651	uncharacterized LOC142079651%2C transcript variant X2 && - && -	0.99991
LOC142091585	small nucleolar RNA SNORD24 && - && -	0.99991
BHLHE41	basic helix-loop-helix family member e41 && sp|Q99PV5|BHE41_MOUSE Class E basic helix-loop-helix protein 41 OS=Mus musculus OX=10090 GN=Bhlhe41 PE=1 SV=1 && PF07527:Hairy Orange|PF00010:Helix-loop-helix DNA-binding domain	0.99991
TPRG1L	tumor protein p63 regulated 1 like && sp|Q9DBS2|TPRGL_MOUSE Tumor protein p63-regulated gene 1-like protein OS=Mus musculus OX=10090 GN=Tprg1l PE=1 SV=1 && PF12456:Inositol phosphatase	0.99991
PXDC1	PX domain containing 1 && sp|Q4KLK8|PXDC1_RAT PX domain-containing protein 1 OS=Rattus norvegicus OX=10116 GN=Pxdc1 PE=2 SV=1 && -	0.99991
TMEM237	transmembrane protein 237%2C transcript variant X3 && sp|F1NVK6|TM237_CHICK Transmembrane protein 237 OS=Gallus gallus OX=9031 GN=TMEM237 PE=3 SV=2 && PF15383:Transmembrane protein 237	0.99991
LRR1	leucine rich repeat protein 1%2C transcript variant X1 && sp|Q96L50|LLR1_HUMAN Leucine-rich repeat protein 1 OS=Homo sapiens OX=9606 GN=LRR1 PE=1 SV=2 && -	0.99991
KMT2D	lysine methyltransferase 2D && sp|Q6PDK2|KMT2D_MOUSE Histone-lysine N-methyltransferase 2D OS=Mus musculus OX=10090 GN=Kmt2d PE=1 SV=2 && PF05965:F/Y rich C-terminus|PF05964:F/Y-rich N-terminus|PF00628:PHD-finger|PF00856:SET domain	0.99991
LOC142094293	signaling lymphocytic activation molecule-like && sp|Q13291|SLAF1_HUMAN Signaling lymphocytic activation molecule OS=Homo sapiens OX=9606 GN=SLAMF1 PE=1 SV=1 && -	0.99991
CYFIP1	cytoplasmic FMR1 interacting protein 1%2C transcript variant X5 && sp|Q7TMB8|CYFP1_MOUSE Cytoplasmic FMR1-interacting protein 1 OS=Mus musculus OX=10090 GN=Cyfip1 PE=1 SV=1 && -	0.99991
LOC142088211	uncharacterized LOC142088211%2C transcript variant X2 && - && -	0.99991
LOC142079990	cGMP-dependent protein kinase 1-like && sp|P0C605|KGP1_MOUSE cGMP-dependent protein kinase 1 OS=Mus musculus OX=10090 GN=Prkg1 PE=1 SV=1 && PF00027:Cyclic nucleotide-binding domain|PF00069:Protein kinase domain	0.99991
LOC142086750	uncharacterized LOC142086750 && - && -	0.99991
EHMT2	euchromatic histone lysine methyltransferase 2 && sp|Q96KQ7|EHMT2_HUMAN Histone-lysine N-methyltransferase EHMT2 OS=Homo sapiens OX=9606 GN=EHMT2 PE=1 SV=3 && PF21533:Histone-lysine N-methyltransferase EHMT1/EHMT2, Cys-rich region|PF12796:Ankyrin repeats (3 copies)|PF05033:Pre-SET motif	0.99991
PET100	PET100 cytochrome c oxidase chaperone%2C transcript variant X1 && sp|E1BHC3|PT100_BOVIN Protein PET100 homolog, mitochondrial OS=Bos taurus OX=9913 GN=PET100 PE=3 SV=1 && -	0.99991
LOC142087098	C-signal-like && sp|Q7SHI1|SRDF_NEUCR Short-chain dehydrogenase srdF OS=Neurospora crassa (strain ATCC 24698 / 74-OR23-1A / CBS 708.71 / DSM 1257 / FGSC 987) OX=367110 GN=srdF PE=2 SV=1 && PF00106:short chain dehydrogenase	0.99991
LOC142094160	uncharacterized LOC142094160 && - && -	0.99991
LOC142079087	uncharacterized LOC142079087 && - && -	0.99991
ACADS	acyl-CoA dehydrogenase short chain%2C transcript variant X2 && sp|P15651|ACADS_RAT Short-chain specific acyl-CoA dehydrogenase, mitochondrial OS=Rattus norvegicus OX=10116 GN=Acads PE=1 SV=2 && -	0.99991
LOC142075627	uncharacterized LOC142075627 && - && -	0.99991
RNF7	ring finger protein 7%2C transcript variant X1 && sp|Q9WTZ1|RBX2_MOUSE RING-box protein 2 OS=Mus musculus OX=10090 GN=Rnf7 PE=1 SV=1 && PF12678:RING-H2 zinc finger domain	0.99991
FHL2	four and a half LIM domains 2 && sp|Q14192|FHL2_HUMAN Four and a half LIM domains protein 2 OS=Homo sapiens OX=9606 GN=FHL2 PE=1 SV=3 && PF00412:LIM domain|PF25076:FHL2/3 N-terminal LIM domain	0.99991
MCMBP	minichromosome maintenance complex binding protein && sp|Q5ZJV4|MCMBP_CHICK Mini-chromosome maintenance complex-binding protein OS=Gallus gallus OX=9031 GN=MCMBP PE=2 SV=2 && PF09739:Mini-chromosome maintenance replisome factor	0.99991
ZNF770	zinc finger protein 770%2C transcript variant X1 && sp|Q6IQ21|ZN770_HUMAN Zinc finger protein 770 OS=Homo sapiens OX=9606 GN=ZNF770 PE=1 SV=1 && -	0.99991
MEIG1	meiosis/spermiogenesis associated 1 && sp|Q5JSS6|MEIG1_HUMAN Meiosis expressed gene 1 protein homolog OS=Homo sapiens OX=9606 GN=MEIG1 PE=1 SV=1 && PF15163:Meiosis-expressed	0.99991
ANAPC2	anaphase promoting complex subunit 2 && sp|Q9UJX6|ANC2_HUMAN Anaphase-promoting complex subunit 2 OS=Homo sapiens OX=9606 GN=ANAPC2 PE=1 SV=1 && PF08672:Anaphase promoting complex (APC) subunit 2|PF00888:Cullin family	0.99991
LOC142086154	laminin subunit beta-2-like && sp|P15800|LAMB2_RAT Laminin subunit beta-2 OS=Rattus norvegicus OX=10116 GN=Lamb2 PE=1 SV=1 && PF21199:Laminin IV type B domain|PF00055:Laminin N-terminal (Domain VI)|PF24973:Laminin/attractin EGF domain|PF00053:Laminin EGF domain	0.99991
LOC142080359	uncharacterized LOC142080359 && - && -	0.99991
FXYD2	FXYD domain containing ion transport regulator 2 && sp|P54710|ATNG_HUMAN Sodium/potassium-transporting ATPase subunit gamma OS=Homo sapiens OX=9606 GN=FXYD2 PE=1 SV=3 && -	0.99991
UNC79	unc-79 subunit of NALCN channel complex%2C transcript variant X1 && sp|Q9P2D8|UNC79_HUMAN Protein unc-79 homolog OS=Homo sapiens OX=9606 GN=UNC79 PE=1 SV=4 && PF14776:Cation-channel complex subunit UNC-79	0.99991
LCK	LCK proto-oncogene%2C Src family tyrosine kinase%2C transcript variant X1 && sp|P42683|LCK_CHICK Proto-oncogene tyrosine-protein kinase LCK OS=Gallus gallus OX=9031 GN=LCK PE=2 SV=2 && -	0.99991
SGO1	shugoshin 1 && sp|Q4KLP8|SGO1_XENLA Shugoshin 1 OS=Xenopus laevis OX=8355 GN=sgo1 PE=1 SV=1 && -	0.99991
LOC142087470	small nucleolar RNA SNORA50 && - && -	0.99991
LOC142077113	guanylate-binding protein 1-like%2C transcript variant X3 && sp|Q5D1D6|GBP1_CHLAE Guanylate-binding protein 1 OS=Chlorocebus aethiops OX=9534 GN=GBP1 PE=2 SV=1 && PF02841:Guanylate-binding protein, C-terminal domain|PF02263:Guanylate-binding protein, N-terminal domain	0.99991
LOC142078405	acrosin-like%2C transcript variant X1 && sp|Q2UVH8|ACRO_MELGA Acrosin OS=Meleagris gallopavo OX=9103 GN=ACR PE=1 SV=1 && -	0.99991
IL12RB1	interleukin 12 receptor subunit beta 1 && - && -	0.99991
CENPN	centromere protein N%2C transcript variant X3 && sp|Q1T765|CENPN_CHICK Centromere protein N OS=Gallus gallus OX=9031 GN=CENPN PE=1 SV=1 && PF05238:Kinetochore protein CHL4 like	0.99991
LOC142080098	WD repeat and coiled-coil-containing protein-like && sp|Q5ZKI7|WDCP_CHICK WD repeat and coiled-coil-containing protein OS=Gallus gallus OX=9031 GN=WDCP PE=2 SV=1 && PF15390:WD repeat and coiled-coil-containing protein family	0.99991
CLIP3	CAP-Gly domain containing linker protein 3 && sp|Q96DZ5|CLIP3_HUMAN CAP-Gly domain-containing linker protein 3 OS=Homo sapiens OX=9606 GN=CLIP3 PE=1 SV=3 && PF01302:CAP-Gly domain	0.99991
FBXO40	F-box protein 40%2C transcript variant X2 && sp|Q9UH90|FBX40_HUMAN F-box only protein 40 OS=Homo sapiens OX=9606 GN=FBXO40 PE=1 SV=2 && -	0.99991
LOC142083286	histone H4 && sp|P84048|H4_ACRAS Histone H4 OS=Acrolepiopsis assectella OX=57686 GN=His4 PE=3 SV=2 && -	0.99991
LOC142094315	Fc receptor-like protein 3 && sp|Q96P31|FCRL3_HUMAN Fc receptor-like protein 3 OS=Homo sapiens OX=9606 GN=FCRL3 PE=1 SV=1 && PF13927:Immunoglobulin domain	0.99991
MARS1	methionyl-tRNA synthetase 1%2C transcript variant X2 && sp|P56192|SYMC_HUMAN Methionine--tRNA ligase, cytoplasmic OS=Homo sapiens OX=9606 GN=MARS1 PE=1 SV=2 && PF00458:WHEP-TRS domain|PF18485:Glutathione S-transferase, N-terminal domain|PF19303:Anticodon binding domain of methionyl tRNA ligase|PF09334:tRNA synthetases class I (M)	0.99991
BTBD3	BTB domain containing 3%2C transcript variant X1 && sp|F7ASZ0|BTBD3_CALJA BTB/POZ domain-containing protein 3 OS=Callithrix jacchus OX=9483 GN=BTBD3 PE=2 SV=1 && PF08005:PHR domain|PF00651:BTB/POZ domain	0.99991
LOC142092994	uncharacterized LOC142092994 && - && -	0.99991
CAMKMT	calmodulin-lysine N-methyltransferase && sp|Q7Z624|CMKMT_HUMAN Calmodulin-lysine N-methyltransferase OS=Homo sapiens OX=9606 GN=CAMKMT PE=1 SV=2 && -	0.99991
AGPAT2	1-acylglycerol-3-phosphate O-acyltransferase 2%2C transcript variant X2 && sp|Q8K3K7|PLCB_MOUSE 1-acyl-sn-glycerol-3-phosphate acyltransferase beta OS=Mus musculus OX=10090 GN=Agpat2 PE=1 SV=1 && PF01553:Acyltransferase	0.99991
LMF2	lipase maturation factor 2%2C transcript variant X1 && sp|Q5ZKZ9|LMF2_CHICK Lipase maturation factor 2 OS=Gallus gallus OX=9031 GN=LMF2 PE=2 SV=2 && PF06762:Lipase maturation factor	0.99991
LOC142088234	actin%2C alpha skeletal muscle B-like%2C transcript variant X1 && sp|P53482|ACTSB_TAKRU Actin, alpha skeletal muscle B OS=Takifugu rubripes OX=31033 GN=acta1b PE=2 SV=1 && PF00022:Actin	0.99991
SLC16A14	solute carrier family 16 member 14 && sp|Q7RTX9|MOT14_HUMAN Monocarboxylate transporter 14 OS=Homo sapiens OX=9606 GN=SLC16A14 PE=1 SV=1 && PF07690:Major Facilitator Superfamily	0.99991
SIPA1L3	signal induced proliferation associated 1 like 3%2C transcript variant X1 && sp|G3X9J0|SI1L3_MOUSE Signal-induced proliferation-associated 1-like protein 3 OS=Mus musculus OX=10090 GN=Sipa1l3 PE=1 SV=1 && PF21022:Rap/Ran-GAP protein dimerization domain|PF02145:Rap/ran-GAP|PF11881:C-terminal domain of SPAR protein	0.99991
PFKFB1	6-phosphofructo-2-kinase/fructose-2%2C6-biphosphatase 1 && sp|Q91348|F26L_CHICK 6-phosphofructo-2-kinase/fructose-2,6-bisphosphatase OS=Gallus gallus OX=9031 PE=2 SV=2 && PF00300:Histidine phosphatase superfamily (branch 1)|PF01591:6-phosphofructo-2-kinase	0.99991
BNIP1	BCL2 interacting protein 1%2C transcript variant X1 && sp|Q12981|SEC20_HUMAN Vesicle transport protein SEC20 OS=Homo sapiens OX=9606 GN=BNIP1 PE=1 SV=3 && PF03908:Sec20	0.99991
LOC142091601	uncharacterized LOC142091601%2C transcript variant X1 && - && -	0.99991
FGD5	FYVE%2C RhoGEF and PH domain containing 5 && sp|Q6ZNL6|FGD5_HUMAN FYVE, RhoGEF and PH domain-containing protein 5 OS=Homo sapiens OX=9606 GN=FGD5 PE=1 SV=3 && PF00621:RhoGEF domain|PF00169:PH domain|PF01363:FYVE zinc finger	0.99991
AKT3	AKT serine/threonine kinase 3 && sp|Q9Y243|AKT3_HUMAN RAC-gamma serine/threonine-protein kinase OS=Homo sapiens OX=9606 GN=AKT3 PE=1 SV=1 && PF00069:Protein kinase domain|PF00433:Protein kinase C terminal domain|PF00169:PH domain	0.99991
TMED8	transmembrane p24 trafficking protein family member 8%2C transcript variant X2 && sp|Q6PL24|TMED8_HUMAN Protein TMED8 OS=Homo sapiens OX=9606 GN=TMED8 PE=1 SV=1 && PF13897:Golgi-dynamics membrane-trafficking	0.99991
LOC142084779	uncharacterized LOC142084779 && - && -	0.99991
LOC142092398	tyrosine-protein phosphatase non-receptor type 11-like%2C transcript variant X3 && sp|P41499|PTN11_RAT Tyrosine-protein phosphatase non-receptor type 11 OS=Rattus norvegicus OX=10116 GN=Ptpn11 PE=1 SV=5 && PF00017:SH2 domain|PF00102:Protein-tyrosine phosphatase	0.99991
MSMO1	methylsterol monooxygenase 1%2C transcript variant X1 && sp|Q5ZLL6|MSMO1_CHICK Methylsterol monooxygenase 1 OS=Gallus gallus OX=9031 GN=MSMO1 PE=2 SV=1 && PF04116:Fatty acid hydroxylase	0.99991
LOC142086408	uncharacterized LOC142086408%2C transcript variant X2 && sp|A6H7H1|F120A_BOVIN Constitutive coactivator of PPAR-gamma-like protein 1 OS=Bos taurus OX=9913 GN=FAM120A PE=2 SV=1 && -	0.99991
LOC142091090	uncharacterized LOC142091090 && - && -	0.99991
LOC142093352	uncharacterized LOC142093352 && - && -	0.99991
RMP64	ribonuclease MRP subunit p64%2C transcript variant X1 && sp|Q6NW34|NEPRO_HUMAN Nucleolus and neural progenitor protein OS=Homo sapiens OX=9606 GN=NEPRO PE=1 SV=3 && PF14780:Nucleolus and neural progenitor protein, N-terminal	0.99991
LRWD1	leucine rich repeats and WD repeat domain containing 1%2C transcript variant X6 && sp|Q6GM71|LRWD1_XENLA Leucine-rich repeat and WD repeat-containing protein 1 OS=Xenopus laevis OX=8355 GN=lrwd1 PE=2 SV=1 && -	0.99991
LOC142088596	uncharacterized LOC142088596 && - && -	0.99991
MRPL58	mitochondrial ribosomal protein L58%2C transcript variant X1 && sp|D2HD32|ICT1_AILME Large ribosomal subunit protein mL62 OS=Ailuropoda melanoleuca OX=9646 GN=MRPL58 PE=3 SV=1 && PF00472:RF-1 domain	0.99991
LOC142088981	small nucleolar RNA SNORD63 && - && -	0.99991
PRELID3B	PRELI domain containing 3B && sp|Q4R5S9|PLD3B_MACFA PRELI domain containing protein 3B OS=Macaca fascicularis OX=9541 GN=PRELID3B PE=2 SV=1 && PF04707:PRELI-like family	0.99991
ST6GALNAC1	ST6 N-acetylgalactosaminide alpha-2%2C6-sialyltransferase 1 && sp|Q92183|SIA7A_CHICK Alpha-N-acetylgalactosaminide alpha-2,6-sialyltransferase 1 OS=Gallus gallus OX=9031 GN=ST6GALNAC1 PE=1 SV=1 && PF00777:Glycosyltransferase family 29 (sialyltransferase)	0.99991
CALR3	calreticulin 3 && sp|Q96L12|CALR3_HUMAN Calreticulin-3 OS=Homo sapiens OX=9606 GN=CALR3 PE=1 SV=2 && PF00262:Calreticulin family	0.99991
LOC142088302	scavenger receptor cysteine-rich type 1 protein M130-like && sp|Q2VLG6|C163A_CANLF Scavenger receptor cysteine-rich type 1 protein M130 OS=Canis lupus familiaris OX=9615 GN=CD163 PE=2 SV=1 && PF00530:Scavenger receptor cysteine-rich domain	0.99991
CD44	CD44 molecule (IN blood group) && sp|P14745|CD44_PAPHA CD44 antigen OS=Papio hamadryas OX=9557 GN=CD44 PE=1 SV=1 && PF00193:Extracellular link domain	0.99991
SCNN1D	sodium channel epithelial 1 subunit delta && sp|P37089|SCNNA_RAT Epithelial sodium channel subunit alpha OS=Rattus norvegicus OX=10116 GN=Scnn1a PE=1 SV=2 && PF00858:Amiloride-sensitive sodium channel	0.99991
CHST3	carbohydrate sulfotransferase 3 && sp|Q92179|CHST3_CHICK Carbohydrate sulfotransferase 3 OS=Gallus gallus OX=9031 GN=CHST3 PE=1 SV=1 && PF00685:Sulfotransferase domain	0.99991
SELENOH	selenoprotein H%2C transcript variant X1 && sp|Q8IZQ5|SELH_HUMAN Selenoprotein H OS=Homo sapiens OX=9606 GN=SELENOH PE=1 SV=2 && -	0.99991
FSAF1	40S small subunit processome assembly factor 1%2C transcript variant X2 && sp|Q8NDD1|FSAF1_HUMAN 40S small subunit processome assembly factor 1 OS=Homo sapiens OX=9606 GN=FSAF1 PE=1 SV=4 && PF15375:Domain of unknown function (DUF4602)	0.99991
ACTN4	actinin alpha 4%2C transcript variant X1 && sp|Q90734|ACTN4_CHICK Alpha-actinin-4 OS=Gallus gallus OX=9031 GN=ACTN4 PE=1 SV=1 && PF08726:Ca2+ insensitive EF hand|PF00307:Calponin homology (CH) domain|PF00435:Spectrin repeat	0.99991
RANBP1	RAN binding protein 1 && sp|P43487|RANG_HUMAN Ran-specific GTPase-activating protein OS=Homo sapiens OX=9606 GN=RANBP1 PE=1 SV=1 && PF00638:RanBP1 domain	0.99991
LOC142075494	uncharacterized LOC142075494 && - && -	0.99991
NENF	neudesin neurotrophic factor && sp|Q1JQA5|NENF_BOVIN Neudesin OS=Bos taurus OX=9913 GN=NENF PE=2 SV=1 && -	0.99991
HDHD5	haloacid dehalogenase like hydrolase domain containing 5 && sp|Q9BXW7|HDHD5_HUMAN Haloacid dehalogenase-like hydrolase domain-containing 5 OS=Homo sapiens OX=9606 GN=HDHD5 PE=1 SV=1 && PF13344:Haloacid dehalogenase-like hydrolase	0.99991
NEK9	NIMA related kinase 9%2C transcript variant X1 && sp|Q8TD19|NEK9_HUMAN Serine/threonine-protein kinase Nek9 OS=Homo sapiens OX=9606 GN=NEK9 PE=1 SV=2 && PF00415:Regulator of chromosome condensation (RCC1) repeat|PF00069:Protein kinase domain	0.99991
LOC142088823	uncharacterized LOC142088823%2C transcript variant X1 && - && -	0.99991
DNAJC15	DnaJ heat shock protein family (Hsp40) member C15%2C transcript variant X2 && sp|Q78YY6|DJC15_MOUSE DnaJ homolog subfamily C member 15 OS=Mus musculus OX=10090 GN=Dnajc15 PE=1 SV=1 && -	0.99991
LOC142078939	uncharacterized LOC142078939%2C transcript variant X1 && sp|Q60819|I15RA_MOUSE Interleukin-15 receptor subunit alpha OS=Mus musculus OX=10090 GN=Il15ra PE=1 SV=1 && -	0.99991
DAAM2	dishevelled associated activator of morphogenesis 2%2C transcript variant X1 && sp|A0A1D5P556|DAAM2_CHICK Disheveled-associated activator of morphogenesis 2 OS=Gallus gallus OX=9031 GN=DAAM2 PE=1 SV=2 && PF06367:Diaphanous FH3 Domain|PF06371:Diaphanous GTPase-binding Domain|PF02181:Formin Homology 2 Domain	0.99991
TIAM1	TIAM Rac1 associated GEF 1%2C transcript variant X1 && sp|Q13009|TIAM1_HUMAN Rho guanine nucleotide exchange factor TIAM1 OS=Homo sapiens OX=9606 GN=TIAM1 PE=1 SV=2 && PF18385:T-lymphoma invasion and metastasis CC-Ex domain|PF02196:Raf-like Ras-binding domain|PF00621:RhoGEF domain|PF23014:Tiam1 second PH domain-like|PF00169:PH domain	0.99991
GANAB	glucosidase II alpha subunit%2C transcript variant X1 && sp|Q4R4N7|GANAB_MACFA Neutral alpha-glucosidase AB OS=Macaca fascicularis OX=9541 GN=GANAB PE=2 SV=1 && -	0.99991
GNRH1	gonadotropin releasing hormone 1 && sp|P37042|GON1_CHICK Progonadoliberin-1 OS=Gallus gallus OX=9031 GN=GNRH1 PE=1 SV=1 && -	0.99991
SEMA3D	semaphorin 3D%2C transcript variant X5 && sp|Q90663|SEM3D_CHICK Semaphorin-3D OS=Gallus gallus OX=9031 GN=SEMA3D PE=2 SV=1 && PF01403:Sema domain	0.99991
BNIP3L	BCL2 interacting protein 3 like && sp|O60238|BNI3L_HUMAN BCL2/adenovirus E1B 19 kDa protein-interacting protein 3-like OS=Homo sapiens OX=9606 GN=BNIP3L PE=1 SV=1 && PF06553:BNIP3	0.99991
TMEM53	transmembrane protein 53%2C transcript variant X2 && sp|Q5PPS7|TM53A_XENLA Transmembrane protein 53-A OS=Xenopus laevis OX=8355 GN=tmem53-a PE=2 SV=1 && -	0.99991
LOC142080861	uncharacterized LOC142080861 && - && -	0.99991
LOC142090568	TNF receptor-associated factor 4-like%2C transcript variant X4 && sp|Q91ZR4|NEK8_MOUSE Serine/threonine-protein kinase Nek8 OS=Mus musculus OX=10090 GN=Nek8 PE=1 SV=1 && PF21355:TRAF/meprin, MATH domain|PF00415:Regulator of chromosome condensation (RCC1) repeat|PF02176:TRAF-type zinc finger|PF00069:Protein kinase domain	0.99991
SBNO2	strawberry notch homolog 2%2C transcript variant X1 && sp|A0JND4|SBNO2_BOVIN Protein strawberry notch homolog 2 OS=Bos taurus OX=9913 GN=SBNO2 PE=2 SV=1 && PF13872:P-loop containing NTP hydrolase pore-1|PF13871:C-terminal domain on Strawberry notch homologue	0.99991
C2H10orf67	chromosome 2 C10orf67 homolog && sp|Q8IYJ2|CJ067_HUMAN Uncharacterized protein C10orf67, mitochondrial OS=Homo sapiens OX=9606 GN=C10orf67 PE=1 SV=3 && PF15821:Domain of unknown function (DUF4709)	0.99991
ARID3B	AT-rich interaction domain 3B%2C transcript variant X2 && sp|Q8IVW6|ARI3B_HUMAN AT-rich interactive domain-containing protein 3B OS=Homo sapiens OX=9606 GN=ARID3B PE=1 SV=2 && PF01388:ARID/BRIGHT DNA binding domain	0.99991
NUDT2	nudix hydrolase 2%2C transcript variant X2 && sp|Q29RJ1|AP4A_BOVIN Bis(5'-nucleosyl)-tetraphosphatase [asymmetrical] OS=Bos taurus OX=9913 GN=NUDT2 PE=2 SV=3 && PF00293:NUDIX domain	0.99991
TOMM6	translocase of outer mitochondrial membrane 6 && sp|Q56JY4|TOM6_BOVIN Mitochondrial import receptor subunit TOM6 homolog OS=Bos taurus OX=9913 GN=TOMM6 PE=3 SV=1 && -	0.99991
LOC142076833	18S ribosomal RNA && - && -	0.99991
LIMK1	LIM domain kinase 1%2C transcript variant X1 && sp|Q8QFP8|LIMK1_CHICK LIM domain kinase 1 OS=Gallus gallus OX=9031 GN=LIMK1 PE=1 SV=1 && PF00595:PDZ domain|PF07714:Protein tyrosine and serine/threonine kinase|PF00412:LIM domain	0.99991
MSI1	musashi RNA binding protein 1 && sp|O43347|MSI1H_HUMAN RNA-binding protein Musashi homolog 1 OS=Homo sapiens OX=9606 GN=MSI1 PE=1 SV=1 && PF00076:RNA recognition motif	0.99991
PPP1R10	protein phosphatase 1 regulatory subunit 10 && sp|Q80W00|PP1RA_MOUSE Serine/threonine-protein phosphatase 1 regulatory subunit 10 OS=Mus musculus OX=10090 GN=Ppp1r10 PE=1 SV=1 && PF08711:TFIIS helical bundle-like domain	0.99991
LOC142077345	ras-related protein R-Ras-like && sp|D3Z8L7|RRAS_RAT Ras-related protein R-Ras OS=Rattus norvegicus OX=10116 GN=Rras PE=1 SV=1 && PF00071:Ras family	0.99991
PRR11	proline rich 11 && sp|Q96HE9|PRR11_HUMAN Proline-rich protein 11 OS=Homo sapiens OX=9606 GN=PRR11 PE=1 SV=1 && -	0.99991
RPUSD3	RNA pseudouridine synthase D3 && sp|Q6P087|RUSD3_HUMAN Mitochondrial mRNA pseudouridine synthase RPUSD3 OS=Homo sapiens OX=9606 GN=RPUSD3 PE=1 SV=3 && -	0.99991
RHOJ	ras homolog family member J && sp|Q9H4E5|RHOJ_HUMAN Rho-related GTP-binding protein RhoJ OS=Homo sapiens OX=9606 GN=RHOJ PE=1 SV=1 && PF00071:Ras family	0.99991
LOC142084037	uncharacterized LOC142084037 && - && -	0.99991
LTBP4	latent transforming growth factor beta binding protein 4 && sp|Q8K4G1|LTBP4_MOUSE Latent-transforming growth factor beta-binding protein 4 OS=Mus musculus OX=10090 GN=Ltbp4 PE=1 SV=2 && PF00683:TB domain|PF07645:Calcium-binding EGF domain	0.99991
KCNS2	potassium voltage-gated channel modifier subfamily S member 2 && sp|Q9ER26|KCNS2_RAT Delayed-rectifier potassium channel regulatory subunit KCNS2 OS=Rattus norvegicus OX=10116 GN=Kcns2 PE=2 SV=1 && PF02214:BTB/POZ domain|PF00520:Ion transport protein	0.99991
SHMT1	serine hydroxymethyltransferase 1 && sp|P07511|GLYC_RABIT Serine hydroxymethyltransferase, cytosolic OS=Oryctolagus cuniculus OX=9986 GN=SHMT1 PE=1 SV=2 && PF00464:Serine hydroxymethyltransferase	0.99991
LOC142085504	uncharacterized LOC142085504 && - && -	0.99991
SLCO3A1	solute carrier organic anion transporter family member 3A1 && sp|Q9UIG8|SO3A1_HUMAN Solute carrier organic anion transporter family member 3A1 OS=Homo sapiens OX=9606 GN=SLCO3A1 PE=1 SV=3 && -	0.99991
LOC142092789	myotubularin-related protein 9-like && sp|Q2KJ24|MTM9L_BOVIN Myotubularin-related protein 9-like OS=Bos taurus OX=9913 GN=MTMR9L PE=2 SV=1 && PF06602:Myotubularin-like phosphatase domain	0.99991
LOC142076980	18S ribosomal RNA && - && -	0.99991
SLC39A10	solute carrier family 39 member 10%2C transcript variant X1 && sp|Q6P5F6|S39AA_MOUSE Zinc transporter ZIP10 OS=Mus musculus OX=10090 GN=Slc39a10 PE=1 SV=1 && PF02535:ZIP Zinc transporter	0.99991
LOC142074294	IQ motif and SEC7 domain-containing protein 1-like && sp|Q5DU25|IQEC2_MOUSE IQ motif and SEC7 domain-containing protein 2 OS=Mus musculus OX=10090 GN=Iqsec2 PE=1 SV=3 && PF01369:Sec7 domain|PF16453:PH domain	0.99991
SLC8B1	solute carrier family 8 member B1%2C transcript variant X2 && sp|F1NXU8|NCLX_CHICK Mitochondrial sodium/calcium exchanger protein OS=Gallus gallus OX=9031 GN=SLC8B1 PE=3 SV=4 && -	0.99991
HPGDS	hematopoietic prostaglandin D synthase && sp|O73888|HPGDS_CHICK Hematopoietic prostaglandin D synthase OS=Gallus gallus OX=9031 GN=HPGDS PE=1 SV=3 && PF14497:Glutathione S-transferase, C-terminal domain|PF02798:Glutathione S-transferase, N-terminal domain	0.99991
FBXO31	F-box protein 31%2C transcript variant X1 && sp|B2RYN2|FBX31_RAT F-box only protein 31 OS=Rattus norvegicus OX=10116 GN=Fbxo31 PE=1 SV=1 && -	0.99991
SNORC	secondary ossification center associated regulator of chondrocyte maturation%2C transcript variant X2 && sp|Q9CXL7|SNORC_MOUSE Protein SNORC OS=Mus musculus OX=10090 GN=Snorc PE=1 SV=1 && -	0.99991
CCDC51	coiled-coil domain containing 51%2C transcript variant X2 && sp|Q5E9Q3|MITOK_BOVIN Mitochondrial potassium channel OS=Bos taurus OX=9913 GN=CCDC51 PE=2 SV=1 && -	0.99991
CDC25B	cell division cycle 25B%2C transcript variant X1 && sp|P30306|MPIP2_MOUSE M-phase inducer phosphatase 2 OS=Mus musculus OX=10090 GN=Cdc25b PE=1 SV=1 && -	0.99991
BCAR1	BCAR1 scaffold protein%2C Cas family member%2C transcript variant X2 && sp|Q61140|BCAR1_MOUSE Breast cancer anti-estrogen resistance protein 1 OS=Mus musculus OX=10090 GN=Bcar1 PE=1 SV=2 && PF08824:Serine rich protein interaction domain|PF12026:Crk-Associated Substrate C-terminal domain|PF00018:SH3 domain	0.99991
GIT1	GIT ArfGAP 1%2C transcript variant X1 && sp|Q68FF6|GIT1_MOUSE ARF GTPase-activating protein GIT1 OS=Mus musculus OX=10090 GN=Git1 PE=1 SV=1 && PF12796:Ankyrin repeats (3 copies)|PF01412:Putative GTPase activating protein for Arf|PF12205:G protein-coupled receptor kinase-interacting protein 1 C term|PF08518:Spa2 homology domain (SHD) of GIT|PF16559:GIT coiled-coil Rho guanine nucleotide exchange f…	0.99991
LOC142089373	uncharacterized LOC142089373 && - && -	0.99991
TLNRD1	talin rod domain containing 1 && sp|Q9ERE8|TLRN1_MOUSE Talin rod domain-containing protein 1 OS=Mus musculus OX=10090 GN=Tlnrd1 PE=1 SV=1 && -	0.99991
DDX27	DEAD-box helicase 27%2C transcript variant X3 && sp|Q96GQ7|DDX27_HUMAN Probable ATP-dependent RNA helicase DDX27 OS=Homo sapiens OX=9606 GN=DDX27 PE=1 SV=2 && PF00270:DEAD/DEAH box helicase|PF00271:Helicase conserved C-terminal domain	0.99991
LOC142075073	3-ketoacyl-CoA thiolase%2C mitochondrial-like && sp|Q3T0R7|THIM_BOVIN 3-ketoacyl-CoA thiolase, mitochondrial OS=Bos taurus OX=9913 GN=ACAA2 PE=2 SV=1 && PF02803:Thiolase, C-terminal domain|PF00108:Thiolase, N-terminal domain	0.99991
CCDC60	coiled-coil domain containing 60 && sp|Q8IWA6|CCD60_HUMAN Coiled-coil domain-containing protein 60 OS=Homo sapiens OX=9606 GN=CCDC60 PE=1 SV=2 && PF15769:Domain of unknown function (DUF4698)	0.99991
LOC142084461	uncharacterized LOC142084461 && - && -	0.99991
TRNAG-GCC	tRNA-Gly && - && -	0.99991
B3GLCT	beta 3-glucosyltransferase%2C transcript variant X2 && sp|Q6Y288|B3GLT_HUMAN Beta-1,3-glucosyltransferase OS=Homo sapiens OX=9606 GN=B3GLCT PE=1 SV=2 && PF02434:Fringe-like	0.99991
CFAP74	cilia and flagella associated protein 74 && sp|Q3UY96|CFA74_MOUSE Cilia- and flagella-associated protein 74 OS=Mus musculus OX=10090 GN=Cfap74 PE=2 SV=3 && PF24778:CFAP74 third Ig-like domain|PF24798:CFAP74 forth Ig-like domain|PF24770:CFAP74 second Ig-like domain|PF24771:CFAP74 first Ig-like domain	0.99991
ZEB1	zinc finger E-box binding homeobox 1%2C transcript variant X1 && sp|P36197|ZEB1_CHICK Zinc finger E-box-binding homeobox 1 OS=Gallus gallus OX=9031 GN=ZEB1 PE=2 SV=1 && -	0.99991
CATSPER3	cation channel sperm associated 3%2C transcript variant X1 && sp|Q80W99|CTSR3_MOUSE Cation channel sperm-associated protein 3 OS=Mus musculus OX=10090 GN=Catsper3 PE=1 SV=2 && -	0.99991
SHANK3	SH3 and multiple ankyrin repeat domains 3 && sp|Q4ACU6|SHAN3_MOUSE SH3 and multiple ankyrin repeat domains protein 3 OS=Mus musculus OX=10090 GN=Shank3 PE=1 SV=3 && PF00536:SAM domain (Sterile alpha motif)|PF07653:Variant SH3 domain|PF12796:Ankyrin repeats (3 copies)	0.99991
PLA2G6	phospholipase A2 group VI%2C transcript variant X1 && sp|O60733|PLPL9_HUMAN 85/88 kDa calcium-independent phospholipase A2 OS=Homo sapiens OX=9606 GN=PLA2G6 PE=1 SV=2 && PF01734:Patatin-like phospholipase|PF12796:Ankyrin repeats (3 copies)	0.99991
LOC142075534	uncharacterized LOC142075534%2C transcript variant X1 && - && -	0.99991
LOC142085745	uncharacterized LOC142085745 && - && -	0.99991
CALCRL	calcitonin receptor like receptor && sp|Q8WN93|CALRL_PIG Calcitonin gene-related peptide type 1 receptor OS=Sus scrofa OX=9823 GN=CALCRL PE=1 SV=1 && PF02793:Hormone receptor domain|PF00002:7 transmembrane receptor (Secretin family)	0.99991
MSL1	MSL complex subunit 1%2C transcript variant X1 && sp|Q68DK7|MSL1_HUMAN Male-specific lethal 1 homolog OS=Homo sapiens OX=9606 GN=MSL1 PE=1 SV=3 && PF16801:Dimerisation domain of Male-specific-Lethal 1|PF15275:PEHE domain	0.99991
GTF2F1	general transcription factor IIF subunit 1 && sp|Q5EA53|T2FA_BOVIN General transcription factor IIF subunit 1 OS=Bos taurus OX=9913 GN=GTF2F1 PE=2 SV=1 && PF05793:Transcription initiation factor IIF, alpha subunit (TFIIF-alpha)	0.99991
FGL1	fibrinogen like 1 && sp|Q3SZZ7|FGL1_BOVIN Fibrinogen-like protein 1 OS=Bos taurus OX=9913 GN=FGL1 PE=2 SV=1 && PF00147:Fibrinogen beta and gamma chains, C-terminal globular domain	0.99991
SLC39A11	solute carrier family 39 member 11%2C transcript variant X2 && sp|Q8N1S5|S39AB_HUMAN Zinc transporter ZIP11 OS=Homo sapiens OX=9606 GN=SLC39A11 PE=1 SV=3 && -	0.99991
IL6R	interleukin 6 receptor%2C transcript variant X1 && sp|O18796|IL6RA_PIG Interleukin-6 receptor subunit alpha OS=Sus scrofa OX=9823 GN=IL6R PE=2 SV=2 && -	0.99991
TTLL3	tubulin tyrosine ligase like 3 && sp|A4Q9E5|TTLL3_MOUSE Tubulin monoglycylase TTLL3 OS=Mus musculus OX=10090 GN=Ttll3 PE=1 SV=1 && PF03133:Tubulin-tyrosine ligase family	0.99991
NATD1	N-acetyltransferase domain containing 1%2C transcript variant X1 && sp|Q5ZJI6|NATD1_CHICK Protein NATD1 OS=Gallus gallus OX=9031 GN=NATD1 PE=3 SV=1 && PF14542:GCN5-related N-acetyl-transferase	0.99991
LOC142076844	18S ribosomal RNA && - && -	0.99991
MAPK8IP3	mitogen-activated protein kinase 8 interacting protein 3%2C transcript variant X1 && sp|Q9ESN9|JIP3_MOUSE C-Jun-amino-terminal kinase-interacting protein 3 OS=Mus musculus OX=10090 GN=Mapk8ip3 PE=1 SV=1 && PF09744:RILP homology 1 domain|PF19056:WD40 repeated domain|PF16471:JNK-interacting protein leucine zipper II	0.99991
CEBPZOS	CEBPZ opposite strand && sp|A8MTT3|CEBOS_HUMAN Protein CEBPZOS OS=Homo sapiens OX=9606 GN=CEBPZOS PE=1 SV=2 && -	0.99991
SLC7A1	solute carrier family 7 member 1%2C transcript variant X1 && sp|P30823|CTR1_RAT High affinity cationic amino acid transporter 1 OS=Rattus norvegicus OX=10116 GN=Slc7a1 PE=2 SV=1 && -	0.99991
LOC142089225	uncharacterized LOC142089225 && - && -	0.99991
CD79B	CD79b molecule && sp|P15530|CD79B_MOUSE B-cell antigen receptor complex-associated protein beta chain OS=Mus musculus OX=10090 GN=Cd79b PE=1 SV=1 && -	0.99991
RBMS2	RNA binding motif single stranded interacting protein 2%2C transcript variant X1 && sp|Q15434|RBMS2_HUMAN RNA-binding motif, single-stranded-interacting protein 2 OS=Homo sapiens OX=9606 GN=RBMS2 PE=1 SV=1 && PF00076:RNA recognition motif	0.99991
ATP13A2	ATPase cation transporting 13A2%2C transcript variant X1 && sp|Q9NQ11|AT132_HUMAN Polyamine-transporting ATPase 13A2 OS=Homo sapiens OX=9606 GN=ATP13A2 PE=1 SV=2 && PF12409:P5-type ATPase cation transporter|PF00122:E1-E2 ATPase	0.99991
SNX7	sorting nexin 7%2C transcript variant X4 && sp|Q9UNH6|SNX7_HUMAN Sorting nexin-7 OS=Homo sapiens OX=9606 GN=SNX7 PE=1 SV=1 && PF00787:PX domain	0.99991
TRNAH-GUG	tRNA-His && - && -	0.99991
SPARC	secreted protein acidic and cysteine rich && sp|O93390|SPRC_COTJA SPARC OS=Coturnix japonica OX=93934 GN=SPARC PE=2 SV=1 && -	0.99991
LOC142079400	uncharacterized LOC142079400 && - && -	0.99991
ANGPT1	angiopoietin 1 && sp|Q15389|ANGP1_HUMAN Angiopoietin-1 OS=Homo sapiens OX=9606 GN=ANGPT1 PE=1 SV=2 && PF00147:Fibrinogen beta and gamma chains, C-terminal globular domain	0.99991
FAM89A	family with sequence similarity 89 member A && sp|Q96GI7|FA89A_HUMAN Protein FAM89A OS=Homo sapiens OX=9606 GN=FAM89A PE=1 SV=1 && -	0.99991
NXF1	nuclear RNA export factor 1 && sp|P58797|NXF1_COTJA Nuclear RNA export factor 1 OS=Coturnix japonica OX=93934 GN=NXF1 PE=1 SV=1 && PF09162:Tap, RNA-binding|PF03943:TAP C-terminal domain|PF24048:NXF1/2/3/5 leucine-rich repeat domain|PF22602:Nuclear RNA export factor, NTF2 domain	0.99991
LOC142083482	histone H2A-IV && sp|P02263|H2A4_CHICK Histone H2A-IV OS=Gallus gallus OX=9031 PE=1 SV=2 && PF16211:C-terminus of histone H2A|PF00125:Core histone H2A/H2B/H3/H4	0.99991
NUDT18	nudix hydrolase 18%2C transcript variant X1 && sp|Q6ZVK8|NUD18_HUMAN 8-oxo-dGDP phosphatase NUDT18 OS=Homo sapiens OX=9606 GN=NUDT18 PE=1 SV=3 && PF00293:NUDIX domain	0.99991
PLVAP	plasmalemma vesicle associated protein && sp|Q9BX97|PLVAP_HUMAN Plasmalemma vesicle-associated protein OS=Homo sapiens OX=9606 GN=PLVAP PE=1 SV=1 && PF06637:PV-1 protein (PLVAP)	0.99991
PTCD2	pentatricopeptide repeat domain 2%2C transcript variant X1 && sp|A1L2L5|PTCD2_XENLA Pentatricopeptide repeat-containing protein 2, mitochondrial OS=Xenopus laevis OX=8355 GN=ptcd2 PE=2 SV=1 && -	0.99991
LOC142077298	uncharacterized LOC142077298 && - && -	0.99991
CAMK1	calcium/calmodulin dependent protein kinase I%2C transcript variant X2 && sp|Q91YS8|KCC1A_MOUSE Calcium/calmodulin-dependent protein kinase type 1 OS=Mus musculus OX=10090 GN=Camk1 PE=1 SV=1 && PF00069:Protein kinase domain	0.99991
IFT140	intraflagellar transport 140%2C transcript variant X1 && sp|E9PY46|IF140_MOUSE Intraflagellar transport protein 140 homolog OS=Mus musculus OX=10090 GN=Ift140 PE=1 SV=1 && PF23385:IFT140 second beta-propeller|PF24760:IF140 C-terminal TPR domain|PF24762:IF140/IFT172 TPR domain|PF23383:IFT140 first beta-propeller	0.99991
RAB9B	RAB9B%2C member RAS oncogene family%2C transcript variant X1 && sp|Q5R4W9|RAB9B_PONAB Ras-related protein Rab-9B OS=Pongo abelii OX=9601 GN=RAB9B PE=2 SV=1 && -	0.99991
HEMK2	HemK methyltransferase 2%2C ETF1 glutamine and histone H4 lysine%2C transcript variant X3 && sp|Q6SKR2|N6MT1_MOUSE Methyltransferase N6AMT1 OS=Mus musculus OX=10090 GN=N6amt1 PE=1 SV=1 && -	0.99991
CYRIA	CYFIP related Rac1 interactor A%2C transcript variant X4 && sp|Q5ZI04|CYRIA_CHICK CYFIP-related Rac1 interactor A OS=Gallus gallus OX=9031 GN=CYRIA PE=2 SV=1 && PF07159:CYRIA/CYRIB Rac1 binding domain	0.99991
TMEM25	transmembrane protein 25 && sp|Q86YD3|TMM25_HUMAN Transmembrane protein 25 OS=Homo sapiens OX=9606 GN=TMEM25 PE=1 SV=1 && -	0.99991
DKC1	dyskerin pseudouridine synthase 1%2C transcript variant X4 && sp|Q5ZJH9|DKC1_CHICK H/ACA ribonucleoprotein complex subunit DKC1 OS=Gallus gallus OX=9031 GN=DKC1 PE=2 SV=1 && PF01472:PUA domain|PF16198:tRNA pseudouridylate synthase B C-terminal domain|PF01509:TruB family pseudouridylate synthase (N terminal domain)|PF08068:DKCLD (NUC011) domain	0.99991
LOC142087561	transforming growth factor beta activator LRRC32-like%2C transcript variant X2 && - && -	0.99991
SRF	serum response factor%2C transcript variant X1 && sp|Q90718|SRF_CHICK Serum response factor (Fragment) OS=Gallus gallus OX=9031 GN=SRF PE=2 SV=1 && PF00319:SRF-type transcription factor (DNA-binding and dimerisation domain)	0.99991
FNBP4	formin binding protein 4%2C transcript variant X1 && sp|Q6ZQ03|FNBP4_MOUSE Formin-binding protein 4 OS=Mus musculus OX=10090 GN=Fnbp4 PE=1 SV=2 && -	0.99991
VWA5B1	von Willebrand factor A domain containing 5B1 && sp|Q5TIE3|VW5B1_HUMAN von Willebrand factor A domain-containing protein 5B1 OS=Homo sapiens OX=9606 GN=VWA5B1 PE=1 SV=2 && PF13757:Vault protein inter-alpha-trypsin domain|PF13768:von Willebrand factor type A domain	0.99991
AP1S2	adaptor related protein complex 1 subunit sigma 2%2C transcript variant X2 && sp|P56377|AP1S2_HUMAN AP-1 complex subunit sigma-2 OS=Homo sapiens OX=9606 GN=AP1S2 PE=1 SV=1 && -	0.99991
LOC142083145	uncharacterized LOC142083145%2C transcript variant X2 && - && -	0.99991
FGD3	FYVE%2C RhoGEF and PH domain containing 3%2C transcript variant X1 && sp|Q5JSP0|FGD3_HUMAN FYVE, RhoGEF and PH domain-containing protein 3 OS=Homo sapiens OX=9606 GN=FGD3 PE=1 SV=1 && PF00169:PH domain|PF01363:FYVE zinc finger|PF00621:RhoGEF domain	0.99991
LOC142076650	uncharacterized LOC142076650%2C transcript variant X7 && sp|Q5XIN9|CCD81_RAT Coiled-coil domain-containing protein 81 OS=Rattus norvegicus OX=10116 GN=Ccdc81 PE=1 SV=1 && -	0.99991
HBEGF	heparin binding EGF like growth factor && sp|Q9W7C5|HBEGF_CHICK Proheparin-binding EGF-like growth factor OS=Gallus gallus OX=9031 GN=HBEGF PE=1 SV=1 && -	0.99991
TAF1C	TATA-box binding protein associated factor%2C RNA polymerase I subunit C && sp|Q6P773|TAF1C_RAT TATA box-binding protein-associated factor, RNA polymerase I, subunit C OS=Rattus norvegicus OX=10116 GN=Taf1c PE=2 SV=1 && PF20642:TAF1C, helical bundle domain|PF20641:TAF1C, beta-propeller|PF20643:TAF1C, C-terminal domain	0.99991
LOC142076034	uncharacterized LOC142076034%2C transcript variant X1 && - && -	0.99991
LOC142080652	uncharacterized LOC142080652 && - && -	0.99991
LOC142086181	uncharacterized LOC142086181%2C transcript variant X16 && - && -	0.99991
TPPP3	tubulin polymerization promoting protein family member 3 && sp|Q9BW30|TPPP3_HUMAN Tubulin polymerization-promoting protein family member 3 OS=Homo sapiens OX=9606 GN=TPPP3 PE=1 SV=1 && PF05517:p25-alpha	0.99991
PSMG2	proteasome assembly chaperone 2%2C transcript variant X2 && sp|Q969U7|PSMG2_HUMAN Proteasome assembly chaperone 2 OS=Homo sapiens OX=9606 GN=PSMG2 PE=1 SV=1 && PF09754:PAC2 family	0.99991
IKBKE	inhibitor of nuclear factor kappa B kinase subunit epsilon && sp|Q14164|IKKE_HUMAN Inhibitor of nuclear factor kappa-B kinase subunit epsilon OS=Homo sapiens OX=9606 GN=IKBKE PE=1 SV=1 && PF18396:TANK binding kinase 1 ubiquitin-like domain|PF00069:Protein kinase domain|PF18394:TANK-binding kinase 1 coiled-coil domain 1	0.99991
DAAM1	dishevelled associated activator of morphogenesis 1%2C transcript variant X1 && sp|Q9Y4D1|DAAM1_HUMAN Disheveled-associated activator of morphogenesis 1 OS=Homo sapiens OX=9606 GN=DAAM1 PE=1 SV=2 && PF06367:Diaphanous FH3 Domain|PF06371:Diaphanous GTPase-binding Domain|PF02181:Formin Homology 2 Domain	0.99991
SH3GLB2	SH3 domain containing GRB2 like%2C endophilin B2%2C transcript variant X1 && sp|Q5ZJ81|SHLB2_CHICK Endophilin-B2 OS=Gallus gallus OX=9031 GN=SH3GLB2 PE=2 SV=1 && PF14604:Variant SH3 domain|PF03114:BAR domain	0.99991
PER3	period circadian regulator 3%2C transcript variant X2 && sp|P56645|PER3_HUMAN Period circadian protein homolog 3 OS=Homo sapiens OX=9606 GN=PER3 PE=1 SV=4 && PF12114:Period protein 2/3C-terminal region|PF23170:Period circadian protein homolog bHLH-like domain|PF08447:PAS fold|PF21353:Period circadian protein homolog 3-like, PAS-A domain	0.99991
CA7	carbonic anhydrase 7 && sp|P43166|CAH7_HUMAN Carbonic anhydrase 7 OS=Homo sapiens OX=9606 GN=CA7 PE=1 SV=1 && PF00194:Eukaryotic-type carbonic anhydrase	0.99991
LPAR3	lysophosphatidic acid receptor 3 && sp|Q9UBY5|LPAR3_HUMAN Lysophosphatidic acid receptor 3 OS=Homo sapiens OX=9606 GN=LPAR3 PE=1 SV=1 && PF00001:7 transmembrane receptor (rhodopsin family)	0.99991
TAT	tyrosine aminotransferase && sp|P17735|ATTY_HUMAN Tyrosine aminotransferase OS=Homo sapiens OX=9606 GN=TAT PE=1 SV=1 && PF00155:Aminotransferase class I and II|PF07706:Aminotransferase ubiquitination site	0.99991
PDPR	pyruvate dehydrogenase phosphatase regulatory subunit%2C transcript variant X5 && sp|Q8NCN5|PDPR_HUMAN Pyruvate dehydrogenase phosphatase regulatory subunit, mitochondrial OS=Homo sapiens OX=9606 GN=PDPR PE=1 SV=2 && -	0.99991
LOC142082063	uncharacterized LOC142082063 && - && -	0.99991
TRNAN-GUU	tRNA-Asn && - && -	0.99991
LOC142086241	uncharacterized LOC142086241 && - && -	0.99991
NRARP	NOTCH regulated ankyrin repeat protein && sp|Q7T3Y0|NARPA_DANRE Notch-regulated ankyrin repeat-containing protein A OS=Danio rerio OX=7955 GN=nrarpa PE=2 SV=1 && PF12796:Ankyrin repeats (3 copies)	0.99991
LOC142073790	dynactin subunit 2-like%2C transcript variant X3 && sp|Q9PTG6|DCTN2_CHICK Dynactin subunit 2 OS=Gallus gallus OX=9031 GN=DCTN2 PE=2 SV=1 && PF04912:Dynamitin	0.99991
LOC142088637	ephrin type-B receptor 5 && sp|Q07497|EPHB5_CHICK Ephrin type-B receptor 5 OS=Gallus gallus OX=9031 GN=EPHB5 PE=2 SV=1 && PF07647:SAM domain (Sterile alpha motif)|PF01404:Ephrin receptor ligand binding domain|PF00041:Fibronectin type III domain|PF14575:Ephrin type-A receptor 2 transmembrane domain|PF07714:Protein tyrosine and serine/threonine kinase	0.99991
LOC142076849	- && - && -	0.99991
EDNRA	endothelin receptor type A && sp|P25101|EDNRA_HUMAN Endothelin-1 receptor OS=Homo sapiens OX=9606 GN=EDNRA PE=1 SV=1 && PF00001:7 transmembrane receptor (rhodopsin family)	0.99991
CYP7A1	cytochrome P450 family 7 subfamily A member 1 && sp|P22680|CP7A1_HUMAN Cytochrome P450 7A1 OS=Homo sapiens OX=9606 GN=CYP7A1 PE=1 SV=2 && PF00067:Cytochrome P450	0.99991
THNSL1	threonine synthase like 1%2C transcript variant X2 && sp|Q9BH05|THNS1_MACFA Threonine synthase-like 1 OS=Macaca fascicularis OX=9541 GN=THNSL1 PE=2 SV=1 && PF14821:Threonine synthase N terminus|PF01202:Shikimate kinase	0.99991
GTF3C2	general transcription factor IIIC subunit 2%2C transcript variant X1 && sp|Q8WUA4|TF3C2_HUMAN General transcription factor 3C polypeptide 2 OS=Homo sapiens OX=9606 GN=GTF3C2 PE=1 SV=2 && -	0.99991
DZANK1	double zinc ribbon and ankyrin repeat domains 1 && sp|Q9GKS9|DZAN1_MACFA Double zinc ribbon and ankyrin repeat-containing protein 1 OS=Macaca fascicularis OX=9541 GN=DZANK1 PE=2 SV=3 && PF13287:Fn3 associated|PF12796:Ankyrin repeats (3 copies)	0.99991
LOC142077196	- && - && -	0.99991
LYSET	lysosomal enzyme trafficking factor%2C transcript variant X1 && sp|F1LXS7|LYSET_RAT Lysosomal enzyme trafficking factor OS=Rattus norvegicus OX=10116 GN=Lyset PE=3 SV=2 && PF15190:Transmembrane protein 251	0.99991
RGS14	regulator of G protein signaling 14 && sp|P97492|RGS14_MOUSE Regulator of G-protein signaling 14 OS=Mus musculus OX=10090 GN=Rgs14 PE=1 SV=2 && PF00615:Regulator of G protein signaling domain|PF02196:Raf-like Ras-binding domain	0.99991
CPSF7	cleavage and polyadenylation specific factor 7%2C transcript variant X1 && sp|Q8N684|CPSF7_HUMAN Cleavage and polyadenylation specificity factor subunit 7 OS=Homo sapiens OX=9606 GN=CPSF7 PE=1 SV=1 && -	0.99991
SLC39A14	solute carrier family 39 member 14%2C transcript variant X2 && sp|Q5RAB7|S39AE_PONAB Metal cation symporter ZIP14 OS=Pongo abelii OX=9601 GN=SLC39A14 PE=2 SV=2 && -	0.99991
FHOD1	formin homology 2 domain containing 1%2C transcript variant X2 && sp|Q9Y613|FHOD1_HUMAN FH1/FH2 domain-containing protein 1 OS=Homo sapiens OX=9606 GN=FHOD1 PE=1 SV=3 && -	0.99991
SERF1B	small EDRK-rich factor 1B%2C transcript variant X1 && - && -	0.99991
LOC142085309	small nucleolar RNA SNORD79 && - && -	0.99991
ORC3	origin recognition complex subunit 3%2C transcript variant X3 && sp|Q32PJ3|ORC3_BOVIN Origin recognition complex subunit 3 OS=Bos taurus OX=9913 GN=ORC3 PE=2 SV=1 && PF19675:Origin recognition complex subunit 3 insertion domain|PF18137:Origin recognition complex winged helix C-terminal|PF07034:Origin recognition complex (ORC) subunit 3 N-terminus	0.99991
SAMD14	sterile alpha motif domain containing 14 && sp|Q8IZD0|SAM14_HUMAN Sterile alpha motif domain-containing protein 14 OS=Homo sapiens OX=9606 GN=SAMD14 PE=1 SV=2 && PF07647:SAM domain (Sterile alpha motif)	0.99991
GSTT2B	glutathione S-transferase theta 2B && sp|P20135|GSTT1_CHICK Glutathione S-transferase theta-1 OS=Gallus gallus OX=9031 GN=GSTT1 PE=1 SV=3 && PF02798:Glutathione S-transferase, N-terminal domain	0.99991
LOC142094054	ubiquitin carboxyl-terminal hydrolase 36-like && sp|Q9P275|UBP36_HUMAN Ubiquitin carboxyl-terminal hydrolase 36 OS=Homo sapiens OX=9606 GN=USP36 PE=1 SV=4 && PF00443:Ubiquitin carboxyl-terminal hydrolase	0.99991
SLC12A9	solute carrier family 12 member 9 && sp|Q0VGW6|S12A9_XENLA Solute carrier family 12 member 9 OS=Xenopus laevis OX=8355 GN=slc12a9 PE=2 SV=1 && PF03522:Solute carrier family 12|PF00324:Amino acid permease	0.99991
GFRA3	GDNF family receptor alpha 3 && sp|O93512|GFRA4_CHICK GDNF family receptor alpha-4 OS=Gallus gallus OX=9031 GN=GFRA4 PE=2 SV=1 && -	0.99991
TMPRSS6	transmembrane serine protease 6 && sp|Q8IU80|TMPS6_HUMAN Transmembrane protease serine 6 OS=Homo sapiens OX=9606 GN=TMPRSS6 PE=1 SV=3 && PF00089:Trypsin|PF01390:SEA domain	0.99991
PVALB	parvalbumin%2C transcript variant X2 && sp|P80026|PRVM_CHICK Parvalbumin, muscle OS=Gallus gallus OX=9031 PE=1 SV=1 && PF13499:EF-hand domain pair	0.99991
RUNX1T1	RUNX1 partner transcriptional co-repressor 1%2C transcript variant X13 && sp|Q06455|MTG8_HUMAN Protein CBFA2T1 OS=Homo sapiens OX=9606 GN=RUNX1T1 PE=1 SV=2 && PF07531:NHR1 homology to TAF|PF08788:NHR2 domain like	0.99991
BCAS1	brain enriched myelin associated protein 1%2C transcript variant X4 && sp|O75363|BCAS1_HUMAN Breast carcinoma-amplified sequence 1 OS=Homo sapiens OX=9606 GN=BCAS1 PE=1 SV=2 && -	0.99991
LOC142091994	gastrin/cholecystokinin-like peptide%2C transcript variant X2 && sp|P09859|ANTR_CHICK Gastrin/cholecystokinin-like peptide OS=Gallus gallus OX=9031 PE=1 SV=3 && -	0.99991
LOC142087864	tumor necrosis factor ligand superfamily member 10-like && sp|P50592|TNF10_MOUSE Tumor necrosis factor ligand superfamily member 10 OS=Mus musculus OX=10090 GN=Tnfsf10 PE=1 SV=1 && PF00229:TNF(Tumour Necrosis Factor) family	0.99991
ANKZF1	ankyrin repeat and zinc finger peptidyl tRNA hydrolase 1%2C transcript variant X1 && sp|Q58CQ5|ANKZ1_BOVIN tRNA endonuclease ANKZF1 OS=Bos taurus OX=9913 GN=ANKZF1 PE=2 SV=2 && -	0.99991
SLC25A1	solute carrier family 25 member 1 && sp|P53007|TXTP_HUMAN Tricarboxylate transport protein, mitochondrial OS=Homo sapiens OX=9606 GN=SLC25A1 PE=1 SV=2 && -	0.99991
LOC142085906	small nucleolar RNA SNORA75 && - && -	0.99991
LOC142080002	interferon-induced very large GTPase 1-like%2C transcript variant X2 && sp|Q80SU7|GVIN1_MOUSE Interferon-induced very large GTPase 1 OS=Mus musculus OX=10090 GN=Gvin1 PE=1 SV=1 && -	0.99991
UBE2D3	ubiquitin conjugating enzyme E2 D3%2C transcript variant X3 && sp|P61077|UB2D3_HUMAN Ubiquitin-conjugating enzyme E2 D3 OS=Homo sapiens OX=9606 GN=UBE2D3 PE=1 SV=1 && -	0.99991
CCDC71	coiled-coil domain containing 71 && sp|Q2HJ91|CCD71_BOVIN Coiled-coil domain-containing protein 71 OS=Bos taurus OX=9913 GN=CCDC71 PE=2 SV=1 && -	0.99991
AQP10	aquaporin 10 && sp|Q96PS8|AQP10_HUMAN Aquaporin-10 OS=Homo sapiens OX=9606 GN=AQP10 PE=1 SV=2 && PF00230:Major intrinsic protein	0.99991
NACC2	NACC family member 2%2C transcript variant X4 && sp|Q9DCM7|NACC2_MOUSE Nucleus accumbens-associated protein 2 OS=Mus musculus OX=10090 GN=Nacc2 PE=2 SV=1 && PF00651:BTB/POZ domain	0.99991
TYK2	tyrosine kinase 2%2C transcript variant X1 && sp|P29597|TYK2_HUMAN Non-receptor tyrosine-protein kinase TYK2 OS=Homo sapiens OX=9606 GN=TYK2 PE=1 SV=3 && -	0.99991
CEP112	centrosomal protein 112%2C transcript variant X1 && sp|Q8N8E3|CE112_HUMAN Centrosomal protein of 112 kDa OS=Homo sapiens OX=9606 GN=CEP112 PE=1 SV=2 && PF14846:Domain of unknown function (DUF4485)	0.99991
LOC142079957	uncharacterized LOC142079957%2C transcript variant X6 && - && -	0.99991
LOC142076692	leukocyte antigen CD37-like%2C transcript variant X1 && sp|Q2KHY8|CD37_BOVIN Leukocyte antigen CD37 OS=Bos taurus OX=9913 GN=CD37 PE=2 SV=1 && PF00335:Tetraspanin family	0.99991
SNRNP48	small nuclear ribonucleoprotein U11/U12 subunit 48 && sp|Q9D361|SNR48_MOUSE U11/U12 small nuclear ribonucleoprotein 48 kDa protein OS=Mus musculus OX=10090 GN=Snrnp48 PE=2 SV=2 && -	0.99991
LOC142074132	antigen peptide transporter 1-like%2C transcript variant X1 && sp|Q28433|TAP1_GORGO Antigen peptide transporter 1 OS=Gorilla gorilla gorilla OX=9595 GN=TAP1 PE=2 SV=2 && PF00005:ABC transporter|PF00664:ABC transporter transmembrane region	0.99991
LOC142086400	uncharacterized LOC142086400%2C transcript variant X2 && - && -	0.99991
LOC142077361	- && - && -	0.99991
AGMAT	agmatinase (putative) && sp|Q90XD2|SPEB_CHICK Agmatinase, mitochondrial OS=Gallus gallus OX=9031 GN=AGMAT PE=2 SV=1 && PF00491:Arginase family	0.99991
CYBA	cytochrome b-245 alpha chain%2C transcript variant X1 && sp|O46521|CY24A_BOVIN Cytochrome b-245 light chain OS=Bos taurus OX=9913 GN=CYBA PE=2 SV=3 && -	0.99991
LOC142090042	cell surface glycoprotein CD200 receptor 1-A-like && sp|Q2YHT7|MOR1A_CHICK Cell surface glycoprotein CD200 receptor 1-A OS=Gallus gallus OX=9031 GN=CD200R1A PE=1 SV=1 && PF07686:Immunoglobulin V-set domain	0.99991
RAB37	RAB37%2C member RAS oncogene family%2C transcript variant X2 && sp|Q9JKM7|RAB37_MOUSE Ras-related protein Rab-37 OS=Mus musculus OX=10090 GN=Rab37 PE=1 SV=2 && -	0.99991
LOC142074818	lysozyme g-like%2C transcript variant X1 && sp|Q3V1I0|LYG2_MOUSE Lysozyme g-like protein 2 OS=Mus musculus OX=10090 GN=Lyg2 PE=2 SV=1 && -	0.99991
LOC142074584	lysozyme g-like && sp|Q7LZR3|LYG_CASCA Lysozyme g OS=Casuarius casuarius OX=8787 PE=1 SV=1 && -	0.99991
S1PR4	sphingosine-1-phosphate receptor 4%2C transcript variant X1 && sp|Q9Z0L1|S1PR4_MOUSE Sphingosine 1-phosphate receptor 4 OS=Mus musculus OX=10090 GN=S1pr4 PE=2 SV=1 && PF00001:7 transmembrane receptor (rhodopsin family)	0.99991
EGFL8	EGF like domain multiple 8 && - && -	0.99991
MAN2B1	mannosidase alpha class 2B member 1%2C transcript variant X1 && sp|O46432|MA2B1_FELCA Lysosomal alpha-mannosidase OS=Felis catus OX=9685 GN=MAN2B1 PE=2 SV=1 && PF09261:Alpha mannosidase middle domain|PF01074:Glycosyl hydrolases family 38 N-terminal domain|PF17677:Glycosyl hydrolases family 38 C-terminal beta sandwich domain|PF07748:Glycosyl hydrolases family 38 C-terminal domain|PF21260:Lysosomal…	0.99991
CTSC	cathepsin C%2C transcript variant X4 && sp|Q5RB02|CATC_PONAB Dipeptidyl peptidase 1 OS=Pongo abelii OX=9601 GN=CTSC PE=2 SV=1 && PF08773:Cathepsin C exclusion domain|PF00112:Papain family cysteine protease	0.99991
LOC142089591	sacsin-like && sp|Q9JLC8|SACS_MOUSE Sacsin OS=Mus musculus OX=10090 GN=Sacs PE=1 SV=2 && -	0.99991
MAEA	macrophage erythroblast attacher%2C E3 ubiquitin ligase%2C transcript variant X8 && sp|Q3MHJ2|MAEA_BOVIN E3 ubiquitin-protein transferase MAEA OS=Bos taurus OX=9913 GN=MAEA PE=2 SV=1 && PF10607:CTLH/CRA C-terminal to LisH motif domain	0.99991
GMPPB	GDP-mannose pyrophosphorylase B%2C transcript variant X1 && sp|Q8BTZ7|GMPPB_MOUSE Mannose-1-phosphate guanylyltransferase catalytic subunit beta OS=Mus musculus OX=10090 GN=Gmppb PE=1 SV=1 && PF00483:Nucleotidyl transferase|PF25087:GMPPB C-terminal domain	0.99991
LOC142074359	uncharacterized LOC142074359 && sp|Q1RMQ5|LIN37_BOVIN Protein lin-37 homolog OS=Bos taurus OX=9913 GN=LIN37 PE=2 SV=1 && -	0.99991
SLC26A1	solute carrier family 26 member 1 && sp|P45380|S26A1_RAT Sulfate anion transporter 1 OS=Rattus norvegicus OX=10116 GN=Slc26a1 PE=1 SV=1 && PF01740:STAS domain|PF00916:Sulfate permease family	0.99991
DLG5	discs large MAGUK scaffold protein 5 && sp|Q8TDM6|DLG5_HUMAN Disks large homolog 5 OS=Homo sapiens OX=9606 GN=DLG5 PE=1 SV=4 && PF04822:Takusan|PF16610:Unstructured region between two PDZ domains on Dlg5|PF00625:Guanylate kinase|PF00595:PDZ domain	0.99991
IFFO2	intermediate filament family orphan 2 && sp|Q5TF58|IFFO2_HUMAN Intermediate filament family orphan 2 OS=Homo sapiens OX=9606 GN=IFFO2 PE=1 SV=3 && -	0.99991
LOC142083221	uncharacterized LOC142083221%2C transcript variant X2 && - && -	0.99991
LOC142086926	small nucleolar RNA SNORD16 && - && -	0.99991
WDR93	WD repeat domain 93 && sp|Q6P2C0|WDR93_HUMAN WD repeat-containing protein 93 OS=Homo sapiens OX=9606 GN=WDR93 PE=1 SV=1 && PF21030:WD repeat-containing protein 93	0.99991
LOC142074114	uncharacterized LOC142074114 && sp|Q62556|BT1A1_MOUSE Butyrophilin subfamily 1 member A1 OS=Mus musculus OX=10090 GN=Btn1a1 PE=1 SV=2 && PF13765:SPRY-associated domain|PF00622:SPRY domain	0.99991
CAPZA2	capping actin protein of muscle Z-line subunit alpha 2 && sp|P28497|CAZA2_CHICK F-actin-capping protein subunit alpha-2 OS=Gallus gallus OX=9031 GN=CAPZA2 PE=1 SV=1 && PF01267:F-actin capping protein alpha subunit	0.99991
LOC142076689	isochorismatase domain-containing protein 2-like && sp|Q5PQ71|ISOC2_XENLA Isochorismatase domain-containing protein 2 OS=Xenopus laevis OX=8355 GN=isoc2 PE=2 SV=1 && PF00857:Isochorismatase domain	0.99991
TCOF1	treacle ribosome biogenesis factor 1%2C transcript variant X4 && - && -	0.99991
LOC142080572	uncharacterized LOC142080572%2C transcript variant X3 && - && -	0.99991
LOC142078117	small nucleolar RNA SNORA8 && - && -	0.99991
DLEC1	DLEC1 cilia and flagella associated protein && sp|Q9Y238|DLEC1_HUMAN Deleted in lung and esophageal cancer protein 1 OS=Homo sapiens OX=9606 GN=DLEC1 PE=1 SV=2 && PF23277:Deleted in lung and esophageal cancer protein 1 Ig domain|PF23316:DLEC1 sixth Ig-like domain	0.99991
SLC35G1	solute carrier family 35 member G1%2C transcript variant X1 && sp|Q2M3R5|S35G1_HUMAN Solute carrier family 35 member G1 OS=Homo sapiens OX=9606 GN=SLC35G1 PE=1 SV=1 && -	0.99991
SAXO4	stabilizer of axonemal microtubules 4 && - && PF15691:Protein phosphatase 1 regulatory subunit 32	0.99991
ZDHHC4	zDHHC palmitoyltransferase 4%2C transcript variant X2 && sp|Q9D6H5|ZDHC4_MOUSE Palmitoyltransferase ZDHHC4 OS=Mus musculus OX=10090 GN=Zdhhc4 PE=2 SV=1 && -	0.99991
CCNK	cyclin K%2C transcript variant X1 && sp|O75909|CCNK_HUMAN Cyclin-K OS=Homo sapiens OX=9606 GN=CCNK PE=1 SV=2 && PF00134:Cyclin, N-terminal domain	0.99991
SRC	SRC proto-oncogene%2C non-receptor tyrosine kinase%2C transcript variant X1 && sp|P00523|SRC_CHICK Proto-oncogene tyrosine-protein kinase Src OS=Gallus gallus OX=9031 GN=SRC PE=1 SV=4 && PF07714:Protein tyrosine and serine/threonine kinase|PF00017:SH2 domain|PF00018:SH3 domain	0.99991
CX3CR1	C-X3-C motif chemokine receptor 1 && sp|A6QNL7|CX3C1_BOVIN CX3C chemokine receptor 1 OS=Bos taurus OX=9913 GN=CX3CR1 PE=2 SV=1 && PF00001:7 transmembrane receptor (rhodopsin family)	0.99991
GRPEL1	GrpE like 1%2C mitochondrial && sp|Q9HAV7|GRPE1_HUMAN GrpE protein homolog 1, mitochondrial OS=Homo sapiens OX=9606 GN=GRPEL1 PE=1 SV=2 && PF01025:GrpE	0.99991
LOC142087859	CD48 antigen-like%2C transcript variant X3 && sp|P20746|YO9_ADEG1 Uncharacterized protein ORF9 OS=Fowl adenovirus A serotype 1 (strain CELO / Phelps) OX=10553 GN=9 PE=4 SV=2 && -	0.99991
BTK	Bruton tyrosine kinase%2C transcript variant X1 && sp|Q8JH64|BTK_CHICK Tyrosine-protein kinase BTK OS=Gallus gallus OX=9031 GN=BTK PE=1 SV=1 && PF00169:PH domain|PF00017:SH2 domain|PF00018:SH3 domain|PF00779:BTK motif|PF07714:Protein tyrosine and serine/threonine kinase	0.99991
ANO3	anoctamin 3 && sp|Q9BYT9|ANO3_HUMAN Anoctamin-3 OS=Homo sapiens OX=9606 GN=ANO3 PE=1 SV=2 && PF16178:Anoctamin, dimerisation domain|PF04547:Calcium-activated chloride channel	0.99991
LOC142073558	uncharacterized LOC142073558 && - && -	0.99991
LOC142074537	fermitin family homolog 3-like && sp|Q86UX7|URP2_HUMAN Fermitin family homolog 3 OS=Homo sapiens OX=9606 GN=FERMT3 PE=1 SV=1 && PF00373:FERM central domain|PF18124:Kindlin-2 N-terminal domain	0.99991
FAM117B	family with sequence similarity 117 member B && sp|Q6P1L5|F117B_HUMAN Protein FAM117B OS=Homo sapiens OX=9606 GN=FAM117B PE=1 SV=2 && PF15388:Protein Family FAM117	0.99991
DHX37	DEAH-box helicase 37%2C transcript variant X1 && sp|Q8IY37|DHX37_HUMAN Probable ATP-dependent RNA helicase DHX37 OS=Homo sapiens OX=9606 GN=DHX37 PE=1 SV=1 && PF21010:Helicase associated domain (HA2), ratchet-like|PF07717:Oligonucleotide/oligosaccharide-binding (OB)-fold|PF00270:DEAD/DEAH box helicase	0.99991
TWNK	twinkle mtDNA helicase && sp|Q5ZIW1|PEO1_CHICK Twinkle mtDNA helicase OS=Gallus gallus OX=9031 GN=TWNK PE=2 SV=1 && PF13481:AAA domain	0.99991
CEP19	centrosomal protein 19%2C transcript variant X2 && sp|A6H7C9|CEP19_BOVIN Centrosomal protein of 19 kDa OS=Bos taurus OX=9913 GN=CEP19 PE=2 SV=1 && PF14933:CEP19-like protein	0.99991
SLC26A2	solute carrier family 26 member 2 && sp|P50443|S26A2_HUMAN Sulfate transporter OS=Homo sapiens OX=9606 GN=SLC26A2 PE=1 SV=2 && -	0.99991
LOC142091609	- && sp|Q8NGZ6|OR6F1_HUMAN Olfactory receptor 6F1 OS=Homo sapiens OX=9606 GN=OR6F1 PE=2 SV=1 && PF00001:7 transmembrane receptor (rhodopsin family)	0.99991
FRMPD1	FERM and PDZ domain containing 1 && sp|Q5SYB0|FRPD1_HUMAN FERM and PDZ domain-containing protein 1 OS=Homo sapiens OX=9606 GN=FRMPD1 PE=1 SV=1 && PF00595:PDZ domain|PF00373:FERM central domain	0.99991
LOC142076784	18S ribosomal RNA && - && -	0.99991
LOC142091569	uncharacterized LOC142091569 && sp|Q9JI03|CO5A1_RAT Collagen alpha-1(V) chain OS=Rattus norvegicus OX=10116 GN=Col5a1 PE=1 SV=1 && PF01410:Fibrillar collagen C-terminal domain|PF01391:Collagen triple helix repeat (20 copies)	0.99991
MICU3	mitochondrial calcium uptake family member 3%2C transcript variant X2 && sp|Q86XE3|MICU3_HUMAN Calcium uptake protein 3, mitochondrial OS=Homo sapiens OX=9606 GN=MICU3 PE=1 SV=1 && -	0.99991
ABTB3	ankyrin repeat and BTB domain containing 3%2C transcript variant X1 && sp|A6QL63|ABTB3_HUMAN Ankyrin repeat and BTB/POZ domain-containing protein 3 OS=Homo sapiens OX=9606 GN=ABTB3 PE=1 SV=3 && PF00651:BTB/POZ domain|PF12796:Ankyrin repeats (3 copies)	0.99991
ACOT7	acyl-CoA thioesterase 7%2C transcript variant X1 && sp|Q91V12|BACH_MOUSE Cytosolic acyl coenzyme A thioester hydrolase OS=Mus musculus OX=10090 GN=Acot7 PE=1 SV=2 && PF03061:Thioesterase superfamily	0.99991
EIF2S3	eukaryotic translation initiation factor 2 subunit gamma && sp|Q5ZMS3|IF2G_CHICK Eukaryotic translation initiation factor 2 subunit 3 OS=Gallus gallus OX=9031 GN=EIF2S3 PE=1 SV=1 && PF09173:Initiation factor eIF2 gamma, C terminal|PF03144:Elongation factor Tu domain 2|PF00009:Elongation factor Tu GTP binding domain	0.99991
LOC142075488	killer cell lectin-like receptor subfamily G member 1 && - && PF00059:Lectin C-type domain	0.99991
SYNPO	synaptopodin && sp|Q8N3V7|SYNPO_HUMAN Synaptopodin OS=Homo sapiens OX=9606 GN=SYNPO PE=1 SV=2 && -	0.99991
ECRG4	ECRG4 augurin precursor%2C transcript variant X2 && sp|Q7ZXZ6|AUGN_XENLA Augurin OS=Xenopus laevis OX=8355 GN=ecrg4 PE=2 SV=1 && PF15187:Oesophageal cancer-related gene 4	0.99991
BRAP	BRCA1 associated protein%2C transcript variant X1 && sp|Q7Z569|BRAP_HUMAN BRCA1-associated protein OS=Homo sapiens OX=9606 GN=BRAP PE=1 SV=2 && PF02148:Zn-finger in ubiquitin-hydrolases and other protein|PF07576:BRCA1-associated protein 2	0.99991
HIC2	HIC ZBTB transcriptional repressor 2%2C transcript variant X3 && sp|Q96JB3|HIC2_HUMAN Hypermethylated in cancer 2 protein OS=Homo sapiens OX=9606 GN=HIC2 PE=1 SV=2 && PF00651:BTB/POZ domain	0.99991
CKM	creatine kinase%2C M-type && sp|P00565|KCRM_CHICK Creatine kinase M-type OS=Gallus gallus OX=9031 GN=CKM PE=1 SV=1 && PF00217:ATP:guanido phosphotransferase, C-terminal catalytic domain|PF02807:ATP:guanido phosphotransferase, N-terminal domain	0.99991
TMCO4	transmembrane and coiled-coil domains 4%2C transcript variant X3 && sp|Q5TGY1|TMCO4_HUMAN Transmembrane and coiled-coil domain-containing protein 4 OS=Homo sapiens OX=9606 GN=TMCO4 PE=1 SV=1 && PF05277:Protein of unknown function (DUF726)	0.99991
BAP1	BRCA1 associated deubiquitinase 1%2C transcript variant X3 && sp|Q5F3N6|BAP1_CHICK Ubiquitin carboxyl-terminal hydrolase BAP1 OS=Gallus gallus OX=9031 GN=BAP1 PE=2 SV=1 && -	0.99991
HMGB2	high mobility group box 2 && sp|P26584|HMGB2_CHICK High mobility group protein B2 OS=Gallus gallus OX=9031 GN=HMGB2 PE=2 SV=2 && PF00505:HMG (high mobility group) box|PF09011:HMG-box domain	0.99991
ZNF428	zinc finger protein 428%2C transcript variant X2 && - && -	0.99991
UPRT	uracil phosphoribosyltransferase homolog && sp|Q5ZIJ8|UPP_CHICK Uracil phosphoribosyltransferase homolog OS=Gallus gallus OX=9031 GN=UPRT PE=2 SV=1 && PF14681:Uracil phosphoribosyltransferase	0.99991
NFE2L1	NFE2 like bZIP transcription factor 1%2C transcript variant X1 && sp|Q5ZL67|NF2L1_CHICK Endoplasmic reticulum membrane sensor NFE2L1 OS=Gallus gallus OX=9031 GN=NFE2L1 PE=2 SV=1 && PF03131:bZIP Maf transcription factor	0.99991
TCHP	trichoplein keratin filament binding && sp|A0AUT1|TCHP_XENLA Trichoplein keratin filament-binding protein OS=Xenopus laevis OX=8355 GN=tchp PE=2 SV=1 && PF13868:Trichohyalin-plectin-homology domain	0.99991
MND1	meiotic nuclear divisions 1 && sp|Q5XGY9|MND1_XENLA Meiotic nuclear division protein 1 homolog OS=Xenopus laevis OX=8355 GN=mnd1 PE=2 SV=1 && PF03962:Mnd1 HTH domain|PF18517:Leucine zipper with capping helix domain	0.99991
LOC142087562	protein Wnt-11b-like%2C transcript variant X6 && sp|P49893|WN11B_XENLA Protein Wnt-11b OS=Xenopus laevis OX=8355 GN=wnt11b PE=1 SV=2 && -	0.99991
LOC142090965	meteorin-like protein && sp|Q5RJL6|METRL_RAT Meteorin-like protein OS=Rattus norvegicus OX=10116 GN=Metrnl PE=2 SV=1 && -	0.99991
NINJ1	ninjurin 1 && sp|Q92982|NINJ1_HUMAN Ninjurin-1 OS=Homo sapiens OX=9606 GN=NINJ1 PE=1 SV=2 && PF04923:Ninjurin	0.99991
UCN2	urocortin 2 && sp|Q1RMJ9|UCN3_BOVIN Urocortin-3 OS=Bos taurus OX=9913 GN=UCN3 PE=2 SV=1 && PF00473:Corticotropin-releasing factor family	0.99991
LOC142074652	sarcoplasmic/endoplasmic reticulum calcium ATPase 1-like%2C transcript variant X2 && sp|P13585|AT2A1_CHICK Sarcoplasmic/endoplasmic reticulum calcium ATPase 1 OS=Gallus gallus OX=9031 GN=ATP2A1 PE=2 SV=2 && PF13246:Cation transport ATPase (P-type)|PF00689:Cation transporting ATPase, C-terminus|PF00702:haloacid dehalogenase-like hydrolase|PF00690:Cation transporter/ATPase, N-terminus|PF00122:E1-E2…	0.99991
LOC142079480	sterile alpha motif domain-containing protein 9-like && sp|Q8IVG5|SAM9L_HUMAN Sterile alpha motif domain-containing protein 9-like OS=Homo sapiens OX=9606 GN=SAMD9L PE=1 SV=2 && -	0.99991
LOC142074029	leucine-rich repeat and fibronectin type III domain-containing protein 1-like protein%2C transcript variant X2 && sp|A8WGA3|LFN1L_DANRE Leucine-rich repeat and fibronectin type III domain-containing protein 1-like protein OS=Danio rerio OX=7955 GN=lrfn1l PE=2 SV=1 && PF07679:Immunoglobulin I-set domain|PF13855:Leucine rich repeat	0.99991
HCRT	hypocretin neuropeptide precursor && sp|O77668|OREX_PIG Hypocretin neuropeptide precursor OS=Sus scrofa OX=9823 GN=HCRT PE=2 SV=1 && PF02072:Prepro-orexin	0.99991
GFOD2	Gfo/Idh/MocA-like oxidoreductase domain containing 2%2C transcript variant X1 && sp|Q5BIP5|GFOD2_BOVIN Glucose-fructose oxidoreductase domain-containing protein 2 OS=Bos taurus OX=9913 GN=GFOD2 PE=2 SV=1 && PF22725:GFO/IDH/MocA C-terminal domain|PF01408:Oxidoreductase family, NAD-binding Rossmann fold	0.99991
YIPF6	Yip1 domain family member 6%2C transcript variant X1 && sp|Q6IQ85|YIPF6_DANRE Protein YIPF6 OS=Danio rerio OX=7955 GN=yipf6 PE=2 SV=1 && PF04893:Yip1 domain	0.99991
SMCR8	SMCR8-C9orf72 complex subunit%2C transcript variant X2 && sp|Q8TEV9|SMCR8_HUMAN Guanine nucleotide exchange protein SMCR8 OS=Homo sapiens OX=9606 GN=SMCR8 PE=1 SV=2 && -	0.99991
RAB18	RAB18%2C member RAS oncogene family && sp|Q5ZLG1|RAB18_CHICK Ras-related protein Rab-18 OS=Gallus gallus OX=9031 GN=RAB18 PE=2 SV=1 && PF00071:Ras family	0.99991
PIP5K1B	phosphatidylinositol-4-phosphate 5-kinase type 1 beta%2C transcript variant X1 && sp|Q5ZJ58|PI51B_CHICK Phosphatidylinositol 4-phosphate 5-kinase type-1 beta OS=Gallus gallus OX=9031 GN=PIP5K1B PE=2 SV=1 && -	0.99991
LOC142089481	small nucleolar RNA ACA64 && - && -	0.99991
MKI67	marker of proliferation Ki-67%2C transcript variant X1 && sp|P46013|KI67_HUMAN Proliferation marker protein Ki-67 OS=Homo sapiens OX=9606 GN=MKI67 PE=1 SV=2 && PF15276:Protein phosphatase 1 binding|PF00498:FHA domain	0.99991
PABPC1	poly(A) binding protein cytoplasmic 1 && sp|Q9EPH8|PABP1_RAT Polyadenylate-binding protein 1 OS=Rattus norvegicus OX=10116 GN=Pabpc1 PE=1 SV=1 && PF00658:MLLE domain|PF00076:RNA recognition motif	0.99991
SMIM44	small integral membrane protein 44 && sp|A0A286YF18|SMI44_HUMAN Small integral membrane protein 44 OS=Homo sapiens OX=9606 GN=SMIM44 PE=3 SV=1 && -	0.99991
TMEM154	transmembrane protein 154%2C transcript variant X1 && sp|Q6P9G4|TM154_HUMAN Transmembrane protein 154 OS=Homo sapiens OX=9606 GN=TMEM154 PE=1 SV=2 && PF15102:TMEM154 protein family	0.99991
CHST12	carbohydrate sulfotransferase 12%2C transcript variant X1 && sp|Q99LL3|CHSTC_MOUSE Carbohydrate sulfotransferase 12 OS=Mus musculus OX=10090 GN=Chst12 PE=2 SV=2 && PF03567:Sulfotransferase family	0.99991
LOC142087932	small nucleolar RNA SNORD17 && - && -	0.99991
LCAT	lecithin-cholesterol acyltransferase && sp|P53760|LCAT_CHICK Phosphatidylcholine-sterol acyltransferase (Fragment) OS=Gallus gallus OX=9031 GN=LCAT PE=1 SV=1 && PF02450:Lecithin:cholesterol acyltransferase	0.99991
LOC142076783	18S ribosomal RNA && - && -	0.99991
RPL6	ribosomal protein L6 && sp|Q02878|RL6_HUMAN Large ribosomal subunit protein eL6 OS=Homo sapiens OX=9606 GN=RPL6 PE=1 SV=3 && PF03868:Ribosomal protein L6, N-terminal domain|PF01159:Ribosomal protein L6e	0.99991
LOC142087350	arylamine N-acetyltransferase%2C pineal gland isozyme NAT-3 && sp|P13914|ARY2_CHICK Arylamine N-acetyltransferase, pineal gland isozyme NAT-3 OS=Gallus gallus OX=9031 PE=2 SV=1 && PF00797:N-acetyltransferase	0.99991
LOC142092929	discoidin%2C CUB and LCCL domain-containing protein 1-like%2C transcript variant X1 && sp|Q8N8Z6|DCBD1_HUMAN Discoidin, CUB and LCCL domain-containing protein 1 OS=Homo sapiens OX=9606 GN=DCBLD1 PE=1 SV=2 && PF03815:LCCL domain|PF00754:F5/8 type C domain|PF00431:CUB domain	0.99991
SLC24A3	solute carrier family 24 member 3%2C transcript variant X1 && sp|Q9HC58|NCKX3_HUMAN Sodium/potassium/calcium exchanger 3 OS=Homo sapiens OX=9606 GN=SLC24A3 PE=1 SV=4 && PF01699:Sodium/calcium exchanger protein	0.99991
TTC7A	tetratricopeptide repeat domain 7A%2C transcript variant X3 && sp|Q9ULT0|TTC7A_HUMAN Tetratricopeptide repeat protein 7A OS=Homo sapiens OX=9606 GN=TTC7A PE=1 SV=3 && PF19440:Tetratricopeptide repeat protein 7 N-terminal	0.99991
B3GNT9	UDP-GlcNAc:betaGal beta-1%2C3-N-acetylglucosaminyltransferase 9%2C transcript variant X1 && sp|Q17QZ8|B3GN9_BOVIN UDP-GlcNAc:betaGal beta-1,3-N-acetylglucosaminyltransferase 9 OS=Bos taurus OX=9913 GN=B3GNT9 PE=2 SV=1 && -	0.99991
TBXAS1	thromboxane A synthase 1%2C transcript variant X2 && sp|Q2PG45|THAS_MACFA Thromboxane-A synthase OS=Macaca fascicularis OX=9541 GN=TBXAS1 PE=2 SV=2 && PF00067:Cytochrome P450	0.99991
LOC142079118	uncharacterized LOC142079118 && - && -	0.99991
MBOAT1	membrane bound glycerophospholipid O-acyltransferase 1%2C transcript variant X1 && sp|Q6ZNC8|MBOA1_HUMAN Lysophospholipid acyltransferase 1 OS=Homo sapiens OX=9606 GN=MBOAT1 PE=1 SV=1 && -	0.99991
CFAP70	cilia and flagella associated protein 70 && sp|D3YVL2|CFA70_MOUSE Cilia- and flagella-associated protein 70 OS=Mus musculus OX=10090 GN=Cfap70 PE=1 SV=2 && -	0.99991
POU6F1	POU class 6 homeobox 1%2C transcript variant X1 && sp|P31367|PO6F1_DANRE POU domain, class 6, transcription factor 1 OS=Danio rerio OX=7955 GN=pou6f1 PE=2 SV=1 && -	0.99991
DGKH	diacylglycerol kinase eta%2C transcript variant X2 && sp|Q86XP1|DGKH_HUMAN Diacylglycerol kinase eta OS=Homo sapiens OX=9606 GN=DGKH PE=1 SV=1 && PF00130:Phorbol esters/diacylglycerol binding domain (C1 domain)|PF22944:Diacylglycerol kinase delta, helical domain|PF07647:SAM domain (Sterile alpha motif)|PF00781:Diacylglycerol kinase catalytic domain|PF00609:Diacylglycerol kinase accessory domain|P…	0.99991
MESD	mesoderm development LRP chaperone && sp|Q5ZKK4|MESD_CHICK LRP chaperone MESD OS=Gallus gallus OX=9031 GN=mesd PE=2 SV=2 && PF10185:Chaperone for wingless signalling and trafficking of LDL receptor	0.99991
P2RY13	purinergic receptor P2Y13 && sp|Q9BPV8|P2Y13_HUMAN P2Y purinoceptor 13 OS=Homo sapiens OX=9606 GN=P2RY13 PE=1 SV=3 && PF00001:7 transmembrane receptor (rhodopsin family)	0.99991
LOC142076066	mucosa-associated lymphoid tissue lymphoma translocation protein 1-like%2C transcript variant X1 && sp|Q9UDY8|MALT1_HUMAN Mucosa-associated lymphoid tissue lymphoma translocation protein 1 OS=Homo sapiens OX=9606 GN=MALT1 PE=1 SV=1 && PF13895:Immunoglobulin domain|PF18703:MALT1 Ig-like domain|PF13927:Immunoglobulin domain|PF00656:Caspase domain	0.99991
SMTNL1	smoothelin like 1 && sp|Q99LM3|SMTL1_MOUSE Smoothelin-like protein 1 OS=Mus musculus OX=10090 GN=Smtnl1 PE=1 SV=1 && PF00307:Calponin homology (CH) domain	0.99991
LOC142084057	uncharacterized LOC142084057 && - && -	0.99991
GLYCTK	glycerate kinase%2C transcript variant X4 && sp|Q8IVS8|GLCTK_HUMAN Glycerate kinase OS=Homo sapiens OX=9606 GN=GLYCTK PE=1 SV=1 && -	0.99991
LOC142076924	18S ribosomal RNA && - && -	0.99991
SLC13A3	solute carrier family 13 member 3 && sp|Q8WWT9|S13A3_HUMAN Na(+)/dicarboxylate cotransporter 3 OS=Homo sapiens OX=9606 GN=SLC13A3 PE=1 SV=1 && PF00939:Sodium:sulfate symporter transmembrane region	0.99991
SH2B3	SH2B adaptor protein 3%2C transcript variant X1 && sp|Q9UQQ2|SH2B3_HUMAN SH2B adapter protein 3 OS=Homo sapiens OX=9606 GN=SH2B3 PE=1 SV=2 && PF08916:Phenylalanine zipper|PF00017:SH2 domain	0.99991
C18H12orf76	chromosome 18 C12orf76 homolog && - && -	0.99991
EHMT1	euchromatic histone lysine methyltransferase 1%2C transcript variant X3 && sp|Q9H9B1|EHMT1_HUMAN Histone-lysine N-methyltransferase EHMT1 OS=Homo sapiens OX=9606 GN=EHMT1 PE=1 SV=4 && -	0.99991
LOC142074586	TOX high mobility group box family member 4-like%2C transcript variant X1 && sp|A4QNP0|TOX4_XENTR TOX high mobility group box family member 4 OS=Xenopus tropicalis OX=8364 GN=tox4 PE=2 SV=1 && -	0.99991
TVP23C	trans-golgi network vesicle protein 23 homolog C%2C transcript variant X4 && sp|Q5R9I4|TV23B_PONAB Golgi apparatus membrane protein TVP23 homolog B OS=Pongo abelii OX=9601 GN=TVP23B PE=2 SV=1 && PF05832:Eukaryotic protein of unknown function (DUF846)	0.99991
VAMP1	vesicle associated membrane protein 1%2C transcript variant X4 && sp|P47193|VAMP2_XENLA Vesicle-associated membrane protein 2 OS=Xenopus laevis OX=8355 GN=vamp2 PE=3 SV=3 && -	0.99991
DHX34	DExH-box helicase 34%2C transcript variant X4 && sp|Q14147|DHX34_HUMAN Probable ATP-dependent RNA helicase DHX34 OS=Homo sapiens OX=9606 GN=DHX34 PE=1 SV=2 && PF00271:Helicase conserved C-terminal domain|PF07717:Oligonucleotide/oligosaccharide-binding (OB)-fold|PF24485:DHX34-like, C2H2-type zinc finger	0.99991
TMEM43	transmembrane protein 43%2C transcript variant X1 && sp|Q9DBS1|TMM43_MOUSE Transmembrane protein 43 OS=Mus musculus OX=10090 GN=Tmem43 PE=1 SV=1 && PF07787:Transmembrane protein 43	0.99991
LOC142088470	small nucleolar RNA SNORA54 && - && -	0.99991
HES4	hes family bHLH transcription factor 4%2C transcript variant X1 && sp|O57337|HES1_CHICK Transcription factor HES-1 OS=Gallus gallus OX=9031 GN=HES1 PE=2 SV=1 && PF07527:Hairy Orange|PF00010:Helix-loop-helix DNA-binding domain	0.99991
PHGDH	phosphoglycerate dehydrogenase && sp|Q60HD7|SERA_MACFA D-3-phosphoglycerate dehydrogenase OS=Macaca fascicularis OX=9541 GN=PHGDH PE=2 SV=4 && PF00389:D-isomer specific 2-hydroxyacid dehydrogenase, catalytic domain|PF02826:D-isomer specific 2-hydroxyacid dehydrogenase, NAD binding domain	0.99991
ERI2	ERI1 exoribonuclease family member 2 && sp|A8K979|ERI2_HUMAN ERI1 exoribonuclease 2 OS=Homo sapiens OX=9606 GN=ERI2 PE=1 SV=2 && PF06839:GRF zinc finger|PF00929:Exonuclease	0.99991
MYOM3	myomesin 3 && sp|Q5VTT5|MYOM3_HUMAN Myomesin-3 OS=Homo sapiens OX=9606 GN=MYOM3 PE=1 SV=1 && PF00041:Fibronectin type III domain|PF07679:Immunoglobulin I-set domain	0.99991
GPR119	G protein-coupled receptor 119 && sp|Q8TDV5|GP119_HUMAN Glucose-dependent insulinotropic receptor OS=Homo sapiens OX=9606 GN=GPR119 PE=1 SV=1 && -	0.99991
RPP14	ribonuclease P/MRP subunit p14 && sp|P86397|HTD2_HUMAN Hydroxyacyl-thioester dehydratase type 2, mitochondrial OS=Homo sapiens OX=9606 GN=HTD2 PE=1 SV=1 && PF01900:Rpp14/Pop5 family	0.99991
CSRNP2	cysteine and serine rich nuclear protein 2%2C transcript variant X1 && sp|Q9H175|CSRN2_HUMAN Cysteine/serine-rich nuclear protein 2 OS=Homo sapiens OX=9606 GN=CSRNP2 PE=1 SV=1 && PF16019:Cysteine/serine-rich nuclear protein N-terminus	0.99991
LOC142077357	18S ribosomal RNA && - && -	0.99991
PRKAR2A	protein kinase cAMP-dependent type II regulatory subunit alpha%2C transcript variant X1 && sp|P00515|KAP2_BOVIN cAMP-dependent protein kinase type II-alpha regulatory subunit OS=Bos taurus OX=9913 GN=PRKAR2A PE=1 SV=2 && PF02197:Regulatory subunit of type II PKA R-subunit|PF00027:Cyclic nucleotide-binding domain	0.99991
RAD18	RAD18 E3 ubiquitin protein ligase%2C transcript variant X1 && sp|Q9NS91|RAD18_HUMAN E3 ubiquitin-protein ligase RAD18 OS=Homo sapiens OX=9606 GN=RAD18 PE=1 SV=2 && PF02037:SAP domain	0.99991
DCTN4	dynactin subunit 4%2C transcript variant X1 && sp|Q9UJW0|DCTN4_HUMAN Dynactin subunit 4 OS=Homo sapiens OX=9606 GN=DCTN4 PE=1 SV=1 && PF05502:Dynactin p62 family	0.99991
LOC142085341	uncharacterized LOC142085341 && - && -	0.99991
LOC142074165	E3 ubiquitin-protein ligase TRIM7-like && sp|Q9C029|TRIM7_HUMAN E3 ubiquitin-protein ligase TRIM7 OS=Homo sapiens OX=9606 GN=TRIM7 PE=1 SV=2 && PF00643:B-box zinc finger|PF00622:SPRY domain|PF15227:zinc finger of C3HC4-type, RING|PF13765:SPRY-associated domain	0.99991
GLIPR2	GLI pathogenesis related 2 && sp|Q9H4G4|GAPR1_HUMAN Golgi-associated plant pathogenesis-related protein 1 OS=Homo sapiens OX=9606 GN=GLIPR2 PE=1 SV=3 && PF00188:Cysteine-rich secretory protein family	0.99991
ILF3	interleukin enhancer binding factor 3%2C transcript variant X10 && sp|Q12906|ILF3_HUMAN Interleukin enhancer-binding factor 3 OS=Homo sapiens OX=9606 GN=ILF3 PE=1 SV=3 && PF07528:DZF N-terminal domain|PF00035:Double-stranded RNA binding motif|PF20965:DZF C-terminal domain	0.99991
DCAF5	DDB1 and CUL4 associated factor 5%2C transcript variant X2 && sp|Q96JK2|DCAF5_HUMAN DDB1- and CUL4-associated factor 5 OS=Homo sapiens OX=9606 GN=DCAF5 PE=1 SV=2 && -	0.99991
MYH15	myosin heavy chain 15%2C transcript variant X1 && sp|A2AQP0|MYH7B_MOUSE Myosin-7B OS=Mus musculus OX=10090 GN=Myh7b PE=3 SV=1 && PF02736:Myosin N-terminal SH3-like domain|PF00063:Myosin head (motor domain)|PF01576:Myosin tail	0.99991
CLK2	CDC like kinase 2%2C transcript variant X1 && sp|O35491|CLK2_MOUSE Dual specificity protein kinase CLK2 OS=Mus musculus OX=10090 GN=Clk2 PE=1 SV=2 && PF00069:Protein kinase domain	0.99991
VAC14	VAC14 component of PIKFYVE complex%2C transcript variant X1 && sp|Q5ZIW5|VAC14_CHICK Protein VAC14 homolog OS=Gallus gallus OX=9031 GN=VAC14 PE=2 SV=1 && PF12755:Vacuolar 14 Fab1-binding region|PF11916:Vacuolar protein 14 C-terminal Fig4p binding	0.99991
EEF1AKMT4	EEF1A lysine methyltransferase 4 && sp|P0DPE0|EFMT4_MOUSE EEF1A lysine methyltransferase 4 OS=Mus musculus OX=10090 GN=Eef1akmt4 PE=2 SV=1 && PF08241:Methyltransferase domain	0.99991
LOC142074353	small nucleolar RNA SNORA70 && - && -	0.99991
LOC142087022	uncharacterized LOC142087022 && sp|P23074|POL_SFV1 Pro-Pol polyprotein OS=Simian foamy virus type 1 OX=338478 GN=pol PE=1 SV=3 && -	0.99991
GALNT17	polypeptide N-acetylgalactosaminyltransferase 17 && sp|Q6IS24|GLT17_HUMAN Polypeptide N-acetylgalactosaminyltransferase 17 OS=Homo sapiens OX=9606 GN=GALNT17 PE=1 SV=2 && PF00652:Ricin-type beta-trefoil lectin domain|PF00535:Glycosyl transferase family 2	0.99991
CEP162	centrosomal protein 162%2C transcript variant X5 && sp|Q91365|CE162_COTCO Centrosomal protein of 162 kDa (Fragment) OS=Coturnix coturnix OX=9091 GN=CEP162 PE=1 SV=1 && -	0.99991
LOC142077111	guanylate-binding protein 1-like && sp|Q5D1D6|GBP1_CHLAE Guanylate-binding protein 1 OS=Chlorocebus aethiops OX=9534 GN=GBP1 PE=2 SV=1 && PF02841:Guanylate-binding protein, C-terminal domain|PF02263:Guanylate-binding protein, N-terminal domain	0.99991
CDH22	cadherin 22 && sp|Q63315|CAD22_RAT Cadherin-22 OS=Rattus norvegicus OX=10116 GN=Cdh22 PE=1 SV=1 && PF01049:Cadherin, Y-type LIR-motif|PF00028:Cadherin domain	0.99991
TMEM205	transmembrane protein 205 && sp|Q6GPW4|TM205_XENLA Transmembrane protein 205 OS=Xenopus laevis OX=8355 GN=tmem205 PE=2 SV=1 && PF13664:Domain of unknown function (DUF4149)	0.99991
PDZK1IP1	PDZK1 interacting protein 1 && sp|Q13113|PDZ1I_HUMAN PDZK1-interacting protein 1 OS=Homo sapiens OX=9606 GN=PDZK1IP1 PE=1 SV=1 && -	0.99991
ANXA5	annexin A5%2C transcript variant X2 && sp|P17153|ANXA5_CHICK Annexin A5 OS=Gallus gallus OX=9031 GN=ANXA5 PE=1 SV=2 && PF00191:Annexin	0.99991
LOC142091212	small nucleolar RNA SNORA50 && - && -	0.99991
C25H1orf216	chromosome 25 C1orf216 homolog && sp|Q8TAB5|CA216_HUMAN UPF0500 protein C1orf216 OS=Homo sapiens OX=9606 GN=C1orf216 PE=1 SV=1 && PF15546:Domain of unknown function (DUF4653)	0.99991
EPS8L2	EPS8 signaling adaptor L2 && sp|Q99K30|ES8L2_MOUSE Epidermal growth factor receptor kinase substrate 8-like protein 2 OS=Mus musculus OX=10090 GN=Eps8l2 PE=1 SV=1 && PF00018:SH3 domain|PF18016:SAM domain (Sterile alpha motif)|PF08416:Phosphotyrosine-binding domain|PF22975:EPS8 spectrin-like domain	0.99991
CDK5RAP1	CDK5RAP1 mitochondrial tRNA methylthiotransferase%2C transcript variant X2 && sp|Q8BTW8|CK5P1_MOUSE Mitochondrial tRNA methylthiotransferase CDK5RAP1 OS=Mus musculus OX=10090 GN=Cdk5rap1 PE=1 SV=2 && -	0.99991
LOC142085754	uncharacterized LOC142085754%2C transcript variant X1 && sp|Q6NSR3|ADCK2_MOUSE Uncharacterized aarF domain-containing protein kinase 2 OS=Mus musculus OX=10090 GN=Adck2 PE=2 SV=1 && PF15057:Domain of unknown function (DUF4537)	0.99991
PARP6	poly(ADP-ribose) polymerase family member 6%2C transcript variant X1 && sp|Q2NL67|PARP6_HUMAN Protein mono-ADP-ribosyltransferase PARP6 OS=Homo sapiens OX=9606 GN=PARP6 PE=1 SV=1 && PF00644:Poly(ADP-ribose) polymerase catalytic domain	0.99991
ERP29	endoplasmic reticulum protein 29 && sp|P81628|ERP29_CHICK Endoplasmic reticulum resident protein 29 (Fragment) OS=Gallus gallus OX=9031 GN=ERP29 PE=1 SV=2 && PF07912:ERp29, N-terminal domain|PF07749:Endoplasmic reticulum protein ERp29, C-terminal domain	0.99991
LOC142083533	gap junction gamma-1 protein-like%2C transcript variant X1 && sp|Q6NZH5|CXG1_XENTR Gap junction gamma-1 protein OS=Xenopus tropicalis OX=8364 GN=gjc1 PE=2 SV=1 && -	0.99991
BBS4	Bardet-Biedl syndrome 4%2C transcript variant X4 && sp|Q96RK4|BBS4_HUMAN BBSome complex member BBS4 OS=Homo sapiens OX=9606 GN=BBS4 PE=1 SV=2 && -	0.99991
SUN2	Sad1 and UNC84 domain containing 2 && sp|Q8BJS4|SUN2_MOUSE SUN domain-containing protein 2 OS=Mus musculus OX=10090 GN=Sun2 PE=1 SV=3 && -	0.99991
YBX1	Y-box binding protein 1%2C transcript variant X3 && sp|Q06066|YBOX1_CHICK Y-box-binding protein 1 OS=Gallus gallus OX=9031 GN=YBX1 PE=2 SV=1 && PF00313:'Cold-shock' DNA-binding domain	0.99991
VWCE	von Willebrand factor C and EGF domains && sp|Q96DN2|VWCE_HUMAN von Willebrand factor C and EGF domain-containing protein OS=Homo sapiens OX=9606 GN=VWCE PE=1 SV=2 && PF12662:Complement Clr-like EGF-like	0.99991
METTL5	methyltransferase 5%2C N6-adenosine%2C transcript variant X2 && sp|Q9NRN9|METL5_HUMAN rRNA N(6)-adenosine-methyltransferase METTL5 OS=Homo sapiens OX=9606 GN=METTL5 PE=1 SV=1 && PF05175:Methyltransferase small domain	0.99991
LOC142074749	large ribosomal subunit protein eL37-like && sp|P79244|RL37_BOVIN Large ribosomal subunit protein eL37 OS=Bos taurus OX=9913 GN=RPL37 PE=3 SV=4 && -	0.99991
EFHC1	EF-hand domain containing 1 && sp|Q5JVL4|EFHC1_HUMAN EF-hand domain-containing protein 1 OS=Homo sapiens OX=9606 GN=EFHC1 PE=1 SV=1 && PF06565:DM10 domain	0.99991
IGDCC4	immunoglobulin superfamily DCC subclass member 4 && sp|Q8TDY8|IGDC4_HUMAN Immunoglobulin superfamily DCC subclass member 4 OS=Homo sapiens OX=9606 GN=IGDCC4 PE=1 SV=1 && -	0.99991
TEC	tec protein tyrosine kinase%2C transcript variant X1 && sp|P42680|TEC_HUMAN Tyrosine-protein kinase Tec OS=Homo sapiens OX=9606 GN=TEC PE=1 SV=2 && PF00017:SH2 domain|PF00779:BTK motif|PF00169:PH domain|PF00018:SH3 domain|PF07714:Protein tyrosine and serine/threonine kinase	0.99991
GPR162	G protein-coupled receptor 162 && sp|Q16538|GP162_HUMAN Probable G-protein coupled receptor 162 OS=Homo sapiens OX=9606 GN=GPR162 PE=1 SV=1 && PF00001:7 transmembrane receptor (rhodopsin family)	0.99991
MIURF	mitochondrial elongation factor 1 upstream open reading frame && sp|L0R8F8|MIDUO_HUMAN Mitochondrial ribosome and complex I assembly factor AltMIEF1 OS=Homo sapiens OX=9606 GN=MIEF1 PE=1 SV=1 && -	0.99991
LOC142081977	uncharacterized LOC142081977%2C transcript variant X1 && - && -	0.99991
ANKRD13D	ankyrin repeat domain 13D && sp|Q6PD24|AN13D_MOUSE Ankyrin repeat domain-containing protein 13D OS=Mus musculus OX=10090 GN=Ankrd13d PE=1 SV=2 && PF11904:ANKRD13 C-terminal|PF12796:Ankyrin repeats (3 copies)	0.99991
HSPB7	heat shock protein family B (small) member 7 && sp|Q9UBY9|HSPB7_HUMAN Heat shock protein beta-7 OS=Homo sapiens OX=9606 GN=HSPB7 PE=1 SV=1 && PF00011:Hsp20/alpha crystallin family	0.99991
SLC45A1	solute carrier family 45 member 1%2C transcript variant X3 && sp|Q8K4S3|S45A1_RAT Proton-associated sugar transporter A OS=Rattus norvegicus OX=10116 GN=Slc45a1 PE=1 SV=1 && PF07690:Major Facilitator Superfamily	0.99991
LOC142078688	fatty acid-binding protein 5 && sp|A0A0K0MJ13|FABP5_PYGPA Fatty acid-binding protein 5 OS=Pygoscelis papua OX=30457 GN=FABP5 PE=1 SV=1 && PF00061:Lipocalin / cytosolic fatty-acid binding protein family	0.99991
LOC142073752	uncharacterized LOC142073752 && - && -	0.99991
LITAF	lipopolysaccharide induced TNF factor && sp|Q8QGW7|LITAF_CHICK Lipopolysaccharide-induced tumor necrosis factor-alpha factor homolog OS=Gallus gallus OX=9031 GN=LITAF PE=2 SV=1 && -	0.99991
LOC142091460	protein CutA homolog && sp|Q7T3C3|CUTA_DANRE Protein CutA homolog OS=Danio rerio OX=7955 GN=cuta PE=2 SV=1 && -	0.99991
LOC142090168	uncharacterized LOC142090168 && - && -	0.99991
GPR18	G protein-coupled receptor 18 && sp|A1A5S3|GPR18_RAT N-arachidonyl glycine receptor OS=Rattus norvegicus OX=10116 GN=Gpr18 PE=1 SV=1 && PF00001:7 transmembrane receptor (rhodopsin family)	0.99991
GNAI2	G protein subunit alpha i2 && sp|P50147|GNAI2_CHICK Guanine nucleotide-binding protein G(i) subunit alpha-2 OS=Gallus gallus OX=9031 GN=GNAI2 PE=2 SV=2 && PF00503:G-protein alpha subunit	0.99991
RELA	RELA proto-oncogene%2C NF-kB subunit && sp|P98152|TF65_CHICK Transcription factor p65 OS=Gallus gallus OX=9031 GN=RELA PE=1 SV=1 && PF16179:Rel homology dimerisation domain|PF00554:Rel homology DNA-binding domain	0.99991
ZFYVE9	zinc finger FYVE-type containing 9%2C transcript variant X3 && sp|O95405|ZFYV9_HUMAN Zinc finger FYVE domain-containing protein 9 OS=Homo sapiens OX=9606 GN=ZFYVE9 PE=1 SV=2 && PF11409:Smad anchor for receptor activation (SARA)|PF11979:Smad anchor for receptor activation-like, C-terminal|PF01363:FYVE zinc finger	0.99991
MCM7	minichromosome maintenance complex component 7%2C transcript variant X1 && sp|P33993|MCM7_HUMAN DNA replication licensing factor MCM7 OS=Homo sapiens OX=9606 GN=MCM7 PE=1 SV=4 && PF17855:MCM AAA-lid domain|PF00493:MCM P-loop domain|PF24901:DNA replication licensing factor MCM7, winged helix|PF17207:MCM OB domain|PF14551:MCM N-terminal domain	0.99991
CA6	carbonic anhydrase 6 && sp|P08060|CAH6_SHEEP Carbonic anhydrase 6 OS=Ovis aries OX=9940 GN=CA6 PE=1 SV=1 && PF00194:Eukaryotic-type carbonic anhydrase|PF00354:Pentaxin family	0.99991
PIAS4	protein inhibitor of activated STAT 4%2C transcript variant X1 && sp|Q8N2W9|PIAS4_HUMAN E3 SUMO-protein ligase PIAS4 OS=Homo sapiens OX=9606 GN=PIAS4 PE=1 SV=1 && PF14324:PINIT domain|PF02891:MIZ/SP-RING zinc finger	0.99991
DAP	death associated protein%2C transcript variant X1 && sp|Q91XC8|DAP1_MOUSE Death-associated protein 1 OS=Mus musculus OX=10090 GN=Dap PE=1 SV=3 && PF15228:Death-associated protein	0.99991
SOX13	SRY-box transcription factor 13%2C transcript variant X3 && sp|Q9UN79|SOX13_HUMAN Transcription factor SOX-13 OS=Homo sapiens OX=9606 GN=SOX13 PE=1 SV=3 && PF00505:HMG (high mobility group) box	0.99991
ARL6IP5	ARF like GTPase 6 interacting protein 5 && sp|Q5F433|PRAF3_CHICK PRA1 family protein 3 OS=Gallus gallus OX=9031 GN=ARL6IP5 PE=2 SV=1 && PF03208:PRA1 family protein	0.99991
IFTAP	intraflagellar transport associated protein%2C transcript variant X4 && sp|Q9CQI4|IFTAP_MOUSE Intraflagellar transport-associated protein OS=Mus musculus OX=10090 GN=Iftap PE=1 SV=1 && PF17722:Intraflagellar transport-associated protein	0.99991
LOC142087371	uncharacterized LOC142087371%2C transcript variant X1 && - && -	0.99991
LOC142085052	uncharacterized LOC142085052 && - && -	0.99991
SLC23A3	solute carrier family 23 member 3%2C transcript variant X1 && sp|Q6PIS1|S23A3_HUMAN Solute carrier family 23 member 3 OS=Homo sapiens OX=9606 GN=SLC23A3 PE=1 SV=2 && -	0.99991
LOC142079855	small nucleolar RNA U54 && - && -	0.99991
UHRF1	ubiquitin like with PHD and ring finger domains 1%2C transcript variant X9 && sp|Q96T88|UHRF1_HUMAN E3 ubiquitin-protein ligase UHRF1 OS=Homo sapiens OX=9606 GN=UHRF1 PE=1 SV=1 && PF02182:SAD/SRA domain|PF00240:Ubiquitin family|PF00628:PHD-finger|PF12148:Tandem tudor domain within UHRF1	0.99991
LOC142091594	epimerase family protein SDR39U1-like%2C transcript variant X8 && sp|Q17QH8|D39U1_BOVIN Epimerase family protein SDR39U1 OS=Bos taurus OX=9913 GN=SDR39U1 PE=2 SV=1 && PF08338:Domain of unknown function (DUF1731)	0.99991
JUN	Jun proto-oncogene%2C AP-1 transcription factor subunit && sp|P18870|JUN_CHICK Transcription factor Jun OS=Gallus gallus OX=9031 GN=JUN PE=1 SV=2 && PF00170:bZIP transcription factor|PF03957:Jun-like transcription factor	0.99991
NSUN6	NOP2/Sun RNA methyltransferase 6%2C transcript variant X1 && sp|Q8TEA1|NSUN6_HUMAN tRNA (cytosine(72)-C(5))-methyltransferase NSUN6 OS=Homo sapiens OX=9606 GN=NSUN6 PE=1 SV=1 && -	0.99991
LOC142075875	zinc phosphodiesterase ELAC protein 1-like%2C transcript variant X2 && sp|Q9H777|RNZ1_HUMAN Zinc phosphodiesterase ELAC protein 1 OS=Homo sapiens OX=9606 GN=ELAC1 PE=1 SV=2 && -	0.99991
PTP4A2	protein tyrosine phosphatase 4A2 && sp|Q12974|TP4A2_HUMAN Protein tyrosine phosphatase type IVA 2 OS=Homo sapiens OX=9606 GN=PTP4A2 PE=1 SV=1 && -	0.99991
LSM7	LSM7 homolog%2C U6 small nuclear RNA and mRNA degradation associated && sp|Q9UK45|LSM7_HUMAN U6 snRNA-associated Sm-like protein LSm7 OS=Homo sapiens OX=9606 GN=LSM7 PE=1 SV=1 && PF01423:LSM domain	0.99991
RELL2	RELT like 2%2C transcript variant X1 && sp|Q2KI80|RELL2_BOVIN RELT-like protein 2 OS=Bos taurus OX=9913 GN=RELL2 PE=2 SV=1 && PF12606:Tumour necrosis factor receptor superfamily member 19	0.99991
BNIP3	BCL2 interacting protein 3%2C transcript variant X1 && sp|Q12983|BNIP3_HUMAN BCL2/adenovirus E1B 19 kDa protein-interacting protein 3 OS=Homo sapiens OX=9606 GN=BNIP3 PE=1 SV=4 && PF06553:BNIP3	0.99991
ASAH1	N-acylsphingosine amidohydrolase 1%2C transcript variant X2 && sp|A5A6P2|ASAH1_PANTR Acid ceramidase OS=Pan troglodytes OX=9598 GN=ASAH1 PE=2 SV=1 && PF15508:beta subunit of N-acylethanolamine-hydrolyzing acid amidase|PF02275:Linear amide C-N hydrolases, choloylglycine hydrolase family	0.99991
PTPN9	protein tyrosine phosphatase non-receptor type 9%2C transcript variant X1 && sp|Q641Z2|PTN9_RAT Tyrosine-protein phosphatase non-receptor type 9 OS=Rattus norvegicus OX=10116 GN=Ptpn9 PE=2 SV=1 && PF00650:CRAL/TRIO domain|PF00102:Protein-tyrosine phosphatase	0.99991
LOC142077617	KAT8 regulatory NSL complex subunit 3-like && sp|Q3KR73|KANL3_RAT KAT8 regulatory NSL complex subunit 3 OS=Rattus norvegicus OX=10116 GN=Kansl3 PE=2 SV=1 && -	0.99991
LOC142091120	T-lymphocyte activation antigen CD80-like && - && -	0.99991
MCL1	MCL1 apoptosis regulator%2C BCL2 family member && sp|Q7YRZ9|MCL1_FELCA Induced myeloid leukemia cell differentiation protein Mcl-1 homolog OS=Felis catus OX=9685 GN=MCL1 PE=2 SV=1 && -	0.99991
CRIPT	CXXC repeat containing interactor of PDZ3 domain && sp|Q5ZKB6|CRIPT_CHICK Cysteine-rich PDZ-binding protein OS=Gallus gallus OX=9031 GN=CRIPT PE=3 SV=1 && PF10235:Microtubule-associated protein CRIPT	0.99991
DUS3L	dihydrouridine synthase 3 like%2C transcript variant X1 && sp|Q28BT8|DUS3L_XENTR tRNA-dihydrouridine(47) synthase [NAD(P)(+)]-like OS=Xenopus tropicalis OX=8364 GN=dus3l PE=2 SV=2 && PF01207:Dihydrouridine synthase (Dus)	0.99991
STAT3	signal transducer and activator of transcription 3%2C transcript variant X1 && sp|Q6DV79|STAT3_CHICK Signal transducer and activator of transcription 3 OS=Gallus gallus OX=9031 GN=STAT3 PE=1 SV=2 && -	0.99991
LOC142091595	epimerase family protein SDR39U1-like && sp|Q17QH8|D39U1_BOVIN Epimerase family protein SDR39U1 OS=Bos taurus OX=9913 GN=SDR39U1 PE=2 SV=1 && -	0.99991
GPC4	glypican 4 && sp|O75487|GPC4_HUMAN Glypican-4 OS=Homo sapiens OX=9606 GN=GPC4 PE=1 SV=4 && PF01153:Glypican	0.99991
ZNF608	zinc finger protein 608 && sp|Q56A10|ZN608_MOUSE Zinc finger protein 608 OS=Mus musculus OX=10090 GN=Znf608 PE=1 SV=1 && -	0.99991
LOC142092251	uncharacterized LOC142092251 && - && -	0.99991
CORO1B	coronin 1B && sp|Q9XS70|COR1B_RABIT Coronin-1B OS=Oryctolagus cuniculus OX=9986 GN=CORO1B PE=1 SV=1 && PF08953:Domain of unknown function (DUF1899)|PF16300:Type of WD40 repeat	0.99991
LOC142093970	uncharacterized LOC142093970 && - && -	0.99991
FGF17	fibroblast growth factor 17 && sp|O60258|FGF17_HUMAN Fibroblast growth factor 17 OS=Homo sapiens OX=9606 GN=FGF17 PE=1 SV=1 && PF00167:Fibroblast growth factor	0.99991
PCSK7	proprotein convertase subtilisin/kexin type 7%2C transcript variant X1 && sp|Q16549|PCSK7_HUMAN Proprotein convertase subtilisin/kexin type 7 OS=Homo sapiens OX=9606 GN=PCSK7 PE=1 SV=2 && -	0.99991
TCEANC	transcription elongation factor A N-terminal and central domain containing%2C transcript variant X1 && sp|Q8N8B7|TEANC_HUMAN Transcription elongation factor A N-terminal and central domain-containing protein OS=Homo sapiens OX=9606 GN=TCEANC PE=1 SV=2 && PF07500:Transcription factor S-II (TFIIS), central domain|PF08711:TFIIS helical bundle-like domain	0.99991
ATP1B3	ATPase Na+/K+ transporting subunit beta 3 && sp|P33879|AT1B3_CHICK Sodium/potassium-transporting ATPase subunit beta-3 OS=Gallus gallus OX=9031 GN=ATP1B3 PE=2 SV=1 && PF00287:Sodium / potassium ATPase beta chain	0.99991
PLCD4	phospholipase C delta 4%2C transcript variant X1 && sp|Q32NH8|PLCD4_XENLA 1-phosphatidylinositol 4,5-bisphosphate phosphodiesterase delta-4 OS=Xenopus laevis OX=8355 GN=plcd4 PE=2 SV=1 && -	0.99991
WNT4	Wnt family member 4 && sp|P49337|WNT4_CHICK Protein Wnt-4 OS=Gallus gallus OX=9031 GN=WNT4 PE=1 SV=1 && PF00110:wnt family	0.99991
ARIH2	ariadne RBR E3 ubiquitin protein ligase 2%2C transcript variant X2 && sp|Q9Z1K6|ARI2_MOUSE E3 ubiquitin-protein ligase ARIH2 OS=Mus musculus OX=10090 GN=Arih2 PE=1 SV=1 && PF19422:Ariadne domain|PF01485:IBR domain, a half RING-finger domain|PF22191:IBR domain	0.99991
TMEM114	transmembrane protein 114%2C transcript variant X2 && sp|Q9D563|TM114_MOUSE Transmembrane protein 114 OS=Mus musculus OX=10090 GN=Tmem114 PE=1 SV=1 && PF13903:PMP-22/EMP/MP20/Claudin tight junction	0.99991
RAP1A	RAP1A%2C member of RAS oncogene family%2C transcript variant X3 && sp|P62833|RAP1A_BOVIN Ras-related protein Rap-1A OS=Bos taurus OX=9913 GN=RAP1A PE=1 SV=1 && PF00071:Ras family	0.99991
RABL6	RAB%2C member RAS oncogene family like 6%2C transcript variant X4 && sp|Q08DA0|RABL6_BOVIN Rab-like protein 6 OS=Bos taurus OX=9913 GN=RABL6 PE=2 SV=1 && -	0.99991
MRPL32	mitochondrial ribosomal protein L32 && sp|Q2TBI6|RM32_BOVIN Large ribosomal subunit protein bL32m OS=Bos taurus OX=9913 GN=MRPL32 PE=1 SV=1 && PF01783:Ribosomal L32p protein family	0.99991
LOC142090566	uncharacterized LOC142090566 && sp|A6QLR4|FLOT2_BOVIN Flotillin-2 OS=Bos taurus OX=9913 GN=FLOT2 PE=2 SV=1 && -	0.99991
SCAMP2	secretory carrier membrane protein 2 && sp|O15127|SCAM2_HUMAN Secretory carrier-associated membrane protein 2 OS=Homo sapiens OX=9606 GN=SCAMP2 PE=1 SV=2 && PF04144:SCAMP family	0.99991
LOC142085895	putative cation-transporting ATPase 13A4 && sp|Q5ZKB7|AT134_CHICK Probable cation-transporting ATPase 13A4 OS=Gallus gallus OX=9031 GN=ATP13A4 PE=2 SV=1 && PF00122:E1-E2 ATPase|PF12409:P5-type ATPase cation transporter	0.99991
RDH12	retinol dehydrogenase 12%2C transcript variant X1 && sp|P59837|RDH12_BOVIN Retinol dehydrogenase 12 OS=Bos taurus OX=9913 GN=RDH12 PE=2 SV=1 && PF00106:short chain dehydrogenase	0.99991
SPHKAP	SPHK1 interactor%2C AKAP domain containing%2C transcript variant X1 && sp|Q2M3C7|SPKAP_HUMAN A-kinase anchor protein SPHKAP OS=Homo sapiens OX=9606 GN=SPHKAP PE=1 SV=1 && -	0.99991
STON2	stonin 2%2C transcript variant X3 && sp|D4AB66|STON2_RAT Stonin-2 OS=Rattus norvegicus OX=10116 GN=Ston2 PE=1 SV=1 && PF12016:Stonin 2|PF00928:Adaptor complexes medium subunit family	0.99991
ST3GAL4	ST3 beta-galactoside alpha-2%2C3-sialyltransferase 4 && sp|Q11206|SIA4C_HUMAN CMP-N-acetylneuraminate-beta-galactosamide-alpha-2,3-sialyltransferase 4 OS=Homo sapiens OX=9606 GN=ST3GAL4 PE=1 SV=1 && PF00777:Glycosyltransferase family 29 (sialyltransferase)	0.99991
LYN	LYN proto-oncogene%2C Src family tyrosine kinase%2C transcript variant X2 && sp|Q07014|LYN_RAT Tyrosine-protein kinase Lyn OS=Rattus norvegicus OX=10116 GN=Lyn PE=1 SV=3 && -	0.99991
SYNGR1	synaptogyrin 1%2C transcript variant X2 && sp|O55100|SNG1_MOUSE Synaptogyrin-1 OS=Mus musculus OX=10090 GN=Syngr1 PE=1 SV=2 && -	0.99991
C17H20orf204	chromosome 17 C20orf204 homolog && - && -	0.99991
MGAT3	beta-1%2C4-mannosyl-glycoprotein 4-beta-N-acetylglucosaminyltransferase%2C transcript variant X3 && sp|Q09327|MGAT3_HUMAN Beta-1,4-mannosyl-glycoprotein 4-beta-N-acetylglucosaminyltransferase OS=Homo sapiens OX=9606 GN=MGAT3 PE=1 SV=3 && PF04724:Glycosyltransferase family 17	0.99991
SLC38A10	solute carrier family 38 member 10%2C transcript variant X4 && sp|Q9HBR0|S38AA_HUMAN Solute carrier family 38 member 10 OS=Homo sapiens OX=9606 GN=SLC38A10 PE=1 SV=2 && -	0.99991
SIK3	SIK family kinase 3%2C transcript variant X7 && sp|Q6P4S6|SIK3_MOUSE Serine/threonine-protein kinase SIK3 OS=Mus musculus OX=10090 GN=Sik3 PE=1 SV=4 && PF00069:Protein kinase domain|PF23312:Protein kinase SIK3 UBA domain	0.99991
AARS2	alanyl-tRNA synthetase 2%2C mitochondrial%2C transcript variant X1 && sp|Q14CH7|SYAM_MOUSE Alanine--tRNA ligase, mitochondrial OS=Mus musculus OX=10090 GN=Aars2 PE=1 SV=1 && PF01411:tRNA synthetases class II (A)	0.99991
LOC142084947	uncharacterized LOC142084947%2C transcript variant X2 && - && -	0.99991
LOC142092747	small nucleolar RNA SNORD14 && - && -	0.99991
WIZ	WIZ zinc finger%2C transcript variant X6 && sp|O88286|WIZ_MOUSE Protein Wiz OS=Mus musculus OX=10090 GN=Wiz PE=1 SV=2 && -	0.99991
FUNDC2	FUN14 domain containing 2 && sp|Q864V5|FUND2_PIG FUN14 domain-containing protein 2 OS=Sus scrofa OX=9823 GN=FUNDC2 PE=2 SV=1 && -	0.99991
LOC142075247	dymeclin%2C transcript variant X3 && sp|Q5ZLW3|DYM_CHICK Dymeclin OS=Gallus gallus OX=9031 GN=DYM PE=2 SV=1 && PF09742:Dyggve-Melchior-Clausen syndrome protein	0.99991
LOC142075838	nucleolar protein 6-like && sp|Q5M7P5|NOL6_XENTR Nucleolar protein 6 OS=Xenopus tropicalis OX=8364 GN=nol6 PE=2 SV=1 && PF17403:Nrap protein PAP/OAS-like domain|PF17406:Nrap protein PAP/OAS1-like domain 5|PF17405:Nrap protein nucleotidyltransferase domain 4|PF17407:Nrap protein domain 6|PF03813:Nrap protein domain 1|PF17404:Nrap protein domain 3	0.99991
FAM237A	family with sequence similarity 237 member A && sp|A0A1B0GTK4|F237A_HUMAN Protein FAM237A OS=Homo sapiens OX=9606 GN=FAM237A PE=1 SV=1 && -	0.99991
AKNAD1	AKNA domain containing 1 && sp|Q8WP21|AKND1_MACFA Protein AKNAD1 OS=Macaca fascicularis OX=9541 GN=AKNAD1 PE=2 SV=1 && PF12443:AT-hook-containing transcription factor	0.99991
SCX	scleraxis bHLH transcription factor && sp|P59101|SCX_CHICK Basic helix-loop-helix transcription factor scleraxis OS=Gallus gallus OX=9031 GN=SCX PE=2 SV=1 && PF00010:Helix-loop-helix DNA-binding domain	0.99991
LOC142076072	putative HIT-like protein Synpcc7942_1390%2C transcript variant X1 && sp|Q8SQ21|HINT2_BOVIN Adenosine 5'-monophosphoramidase HINT2 OS=Bos taurus OX=9913 GN=HINT2 PE=2 SV=1 && PF01230:HIT domain	0.99991
AQP5	aquaporin 5 && sp|P55064|AQP5_HUMAN Aquaporin-5 OS=Homo sapiens OX=9606 GN=AQP5 PE=1 SV=1 && PF00230:Major intrinsic protein	0.99991
LOC142083417	uncharacterized LOC142083417 && - && -	0.99991
[truncated: 14,200 more rows]

## Sheet: S4_GO ym vs om
Category	Gene name	Gene function	Gene ratio	Bg Ratio	Adj-p
BP	CARD8/RIPK2/LOC142074320	regulation of apoptotic process	18688	37/3273	0.508
BP	CARD8/RIPK2/LOC142074320	regulation of programmed cell death	18688	37/3273	0.508
BP	PPIL6/PPIG	protein peptidyl-prolyl isomerization	18660	17/3273	0.508
BP	PPIL6/PPIG	peptidyl-proline modification	18660	17/3273	0.508
BP	SIPA1L2/IQSEC3/RASGRP1	small GTPase mediated signal transduction	18688	45/3273	0.508
BP	CARD8/RIPK2/LOC142074320	apoptotic process	18688	47/3273	0.508
BP	CARD8/RIPK2/LOC142074320	cell death	18688	47/3273	0.508
BP	CARD8/RIPK2/LOC142074320	programmed cell death	18688	47/3273	0.508
BP	PPIL6/PPIG	peptidyl-amino acid modification	18660	22/3273	0.525
BP	SIPA1L2/IQSEC3	regulation of small GTPase mediated signal transduction	18660	22/3273	0.525
BP	SIPA1L2/IQSEC3	regulation of intracellular signal transduction	18660	29/3273	0.727
BP	PLK3/B3GALT9/PPIL6/LOC142087168/USP28/RIPK2/B3GNT4/RNASEL/PPIG/CSF1R/CAMK4/LOC142074603	cellular protein modification process	18963	498/3273	0.727
BP	CCL20/LOC142093659	immune response	18660	33/3273	0.727
BP	CCL20/LOC142093659	immune system process	18660	36/3273	0.727
BP	B3GALT9/B3GNT4	protein glycosylation	18660	37/3273	0.727
BP	B3GALT9/B3GNT4	glycoprotein biosynthetic process	18660	37/3273	0.727
BP	B3GALT9/B3GNT4	macromolecule glycosylation	18660	37/3273	0.727
BP	B3GALT9/B3GNT4	glycosylation	18660	37/3273	0.727
BP	B3GALT9/B3GNT4	glycoprotein metabolic process	18660	38/3273	0.727
BP	LOC142074469/GAA/OTOGL	carbohydrate metabolic process	18688	78/3273	0.727
BP	ACOX2	fatty acid metabolic process	18629	26938	0.727
BP	SIPA1L2/IQSEC3	regulation of signal transduction	18660	46/3273	0.727
BP	SIPA1L2/IQSEC3	regulation of cell communication	18660	46/3273	0.727
BP	SIPA1L2/IQSEC3	regulation of signaling	18660	47/3273	0.727
BP	IQSEC3	ARF protein signal transduction	18629	26999	0.727
BP	IQSEC3	regulation of ARF protein signal transduction	18629	26999	0.727
BP	IQSEC3	regulation of Ras protein signal transduction	18629	26999	0.727
BP	SLC20A2	inorganic anion transport	18629	13/3273	0.727
BP	ACOX2	lipid catabolic process	18629	13/3273	0.727
BP	ACOX2	lipid modification	18629	13/3273	0.727
BP	SIPA1L2/IQSEC3	regulation of response to stimulus	18660	51/3273	0.727
BP	OTOGL	monosaccharide metabolic process	18629	14/3273	0.727
BP	TPK1	sulfur compound metabolic process	18629	15/3273	0.727
BP	SCNN1A	sodium ion transport	18629	15/3273	0.727
BP	IQSEC3	Ras protein signal transduction	18629	15/3273	0.727
BP	ACOX2	oxidation-reduction process	18629	15/3273	0.727
BP	ACOX2	monocarboxylic acid metabolic process	18629	18/3273	0.831
BP	SIPA1L2/IQSEC3/RASGRP1	intracellular signal transduction	18688	126/3273	0.883
BP	TPK1	coenzyme biosynthetic process	18629	25/3273	0.883
BP	DIAPH3	actin filament-based process	18629	26/3273	0.883
BP	DIAPH3	actin cytoskeleton organization	18629	26/3273	0.883
BP	B3GALT9/B3GNT4	carbohydrate derivative biosynthetic process	18660	80/3273	0.883
BP	POLE	DNA replication	18629	28/3273	0.883
BP	LPAR4/LOC142088437/GPR61/LOC142087007/LOC142091666	G protein-coupled receptor signaling pathway	18749	253/3273	0.883
BP	TPK1	coenzyme metabolic process	18629	29/3273	0.883
BP	TPK1	cofactor biosynthetic process	18629	31/3273	0.883
BP	SCNN1A/HCN3/CHRNA9/SLC20A2	ion transport	18719	204/3273	0.883
BP	RNASEL	mRNA processing	18629	32/3273	0.883
BP	SLC20A2	anion transport	18629	33/3273	0.883
BP	PLK3/LOC142087168/RIPK2/RNASEL/CSF1R/CAMK4	protein phosphorylation	18780	330/3273	0.883
BP	PLK3/LOC142087168/RIPK2/RNASEL/CSF1R/CAMK4	phosphorylation	18780	347/3273	0.883
BP	FA2H	lipid biosynthetic process	18629	39/3273	0.883
BP	CREB3L3/SMAD6/LOC142089847/SPI1/IRF7	regulation of transcription, DNA-templated	18749	290/3273	0.883
BP	CREB3L3/SMAD6/LOC142089847/SPI1/IRF7	regulation of nucleic acid-templated transcription	18749	290/3273	0.883
BP	CREB3L3/SMAD6/LOC142089847/SPI1/IRF7	regulation of RNA biosynthetic process	18749	290/3273	0.883
BP	TPK1	cofactor metabolic process	18629	41/3273	0.883
BP	USP28	protein deubiquitination	18629	42/3273	0.883
BP	USP28	protein modification by small protein removal	18629	42/3273	0.883
BP	CREB3L3/SMAD6/LOC142089847/SPI1/IRF7	regulation of macromolecule biosynthetic process	18749	298/3273	0.883
BP	CREB3L3/SMAD6/LOC142089847/SPI1/IRF7	regulation of cellular biosynthetic process	18749	298/3273	0.883
BP	CREB3L3/SMAD6/LOC142089847/SPI1/IRF7	regulation of cellular macromolecule biosynthetic process	18749	298/3273	0.883
BP	CREB3L3/SMAD6/LOC142089847/SPI1/IRF7	regulation of biosynthetic process	18749	299/3273	0.883
BP	CREB3L3/SMAD6/LOC142089847/SPI1/IRF7	regulation of RNA metabolic process	18749	300/3273	0.883
BP	CREB3L3/SMAD6/LOC142089847/SPI1/IRF7	regulation of nucleobase-containing compound metabolic process	18749	302/3273	0.883
BP	B3GALT9/B3GNT4	carbohydrate derivative metabolic process	18660	110/3273	0.883
BP	RNASEL	mRNA metabolic process	18629	46/3273	0.883
BP	CREB3L3/SMAD6/LOC142089847/SPI1/IRF7	regulation of gene expression	18749	315/3273	0.883
BP	SCNN1A	metal ion transport	18629	51/3273	0.883
BP	CREB3L3/SMAD6/LOC142089847/SPI1/IRF7	regulation of nitrogen compound metabolic process	18749	316/3273	0.883
BP	CREB3L3/SMAD6/LOC142089847/SPI1/IRF7	regulation of primary metabolic process	18749	316/3273	0.883
BP	ACOX2/FA2H	lipid metabolic process	18660	119/3273	0.883
BP	CREB3L3/SMAD6/LOC142089847/SPI1/IRF7	regulation of cellular metabolic process	18749	320/3273	0.883
BP	DNAH17	microtubule-based movement	18629	54/3273	0.883
BP	B3GALT9/B3GNT4/TPK1/LOC142077580	organonitrogen compound biosynthetic process	18719	257/3273	0.883
BP	CREB3L3/SMAD6/LOC142089847/SPI1/IRF7	regulation of macromolecule metabolic process	18749	324/3273	0.883
BP	DIAPH3	cytoskeleton organization	18629	55/3273	0.883
BP	USP28	protein modification by small protein conjugation or removal	18629	55/3273	0.883
BP	CREB3L3/SMAD6/LOC142089847/SPI1/IRF7	regulation of metabolic process	18749	330/3273	0.883
BP	SCNN1A	monovalent inorganic cation transport	18629	59/3273	0.883
BP	DNAH17	movement of cell or subcellular component	18629	61/3273	0.883
BP	ACOX2	cellular lipid metabolic process	18629	64/3273	0.883
BP	DUSP4	dephosphorylation	18629	66/3273	0.883
BP	CREB3L3/SMAD6/LOC142089847/SPI1/IRF7	transcription, DNA-templated	18749	353/3273	0.883
BP	CREB3L3/SMAD6/LOC142089847/SPI1/IRF7	nucleic acid-templated transcription	18749	353/3273	0.883
BP	CREB3L3/SMAD6/LOC142089847/SPI1/TPK1/IRF7	aromatic compound biosynthetic process	18780	422/3273	0.883
BP	SNX1	intracellular protein transport	18629	68/3273	0.883
BP	CREB3L3/SMAD6/LOC142089847/SPI1/IRF7	RNA biosynthetic process	18749	355/3273	0.883
BP	CREB3L3/SMAD6/LOC142089847/SPI1/TPK1/IRF7	heterocycle biosynthetic process	18780	428/3273	0.883
BP	SNX1	cellular protein localization	18629	74/3273	0.883
BP	SNX1	cellular macromolecule localization	18629	74/3273	0.883
BP	CREB3L3/SMAD6/LOC142089847/SPI1/TPK1/IRF7	organic cyclic compound biosynthetic process	18780	436/3273	0.883
BP	TPK1	organophosphate biosynthetic process	18629	75/3273	0.883
BP	LOC142093659	response to stress	18629	78/3273	0.883
BP	DNAH17	microtubule-based process	18629	80/3273	0.883
BP	ACOX2	cellular catabolic process	18629	80/3273	0.883
BP	ACOX2	organic acid metabolic process	18629	82/3273	0.883
BP	ACOX2	carboxylic acid metabolic process	18629	82/3273	0.883
BP	ACOX2	oxoacid metabolic process	18629	82/3273	0.883
BP	POLE	DNA metabolic process	18629	84/3273	0.883
BP	SNX1	protein transport	18629	84/3273	0.883
BP	SNX1	peptide transport	18629	84/3273	0.883
BP	SNX1	amide transport	18629	85/3273	0.883
BP	SNX1	establishment of protein localization	18629	87/3273	0.883
BP	ACOX2	organic substance catabolic process	18629	87/3273	0.883
BP	SNX1	protein localization	18629	89/3273	0.883
BP	SNX1	intracellular transport	18629	90/3273	0.883
BP	SNX1	establishment of localization in cell	18629	92/3273	0.883
BP	ACOX2	catabolic process	18629	93/3273	0.883
BP	ACOX2/OTOGL	small molecule metabolic process	18660	180/3273	0.883
BP	CPB2/USP28/CFI	proteolysis	18688	260/3273	0.883
BP	CREB3L3/SMAD6/LOC142089847/SPI1/IRF7	nucleobase-containing compound biosynthetic process	18749	410/3273	0.883
BP	SCNN1A	cation transport	18629	97/3273	0.883
BP	SNX1	nitrogen compound transport	18629	97/3273	0.883
BP	SNX1	cellular localization	18629	99/3273	0.883
BP	RNASEL	RNA processing	18629	103/3273	0.89
BP	SNX1	macromolecule localization	18629	112/3273	0.911
BP	SNX1	organic substance transport	18629	117/3273	0.915
BP	TPK1	organophosphate metabolic process	18629	119/3273	0.915
BP	DIAPH3	organelle organization	18629	138/3273	0.946
BP	LOC142077580	translation	18629	147/3273	0.946
BP	LOC142077580	peptide biosynthetic process	18629	148/3273	0.946
BP	LOC142077580	amide biosynthetic process	18629	150/3273	0.946
BP	LOC142077580	peptide metabolic process	18629	154/3273	0.946
BP	LOC142077580	cellular amide metabolic process	18629	160/3273	0.946
BP	LOC142090511/HCN3	transmembrane transport	18660	281/3273	0.957
BP	DIAPH3	cellular component organization	18629	213/3273	0.976
BP	DIAPH3	cellular component organization or biogenesis	18629	240/3273	0.98
CC	DNAH17	dynein complex	47849	14/1891	0.951
CC	DNAH17	microtubule associated complex	47849	20/1891	0.951
CC	LOC142093659	extracellular space	47849	26/1891	0.951
CC	FN1/CCL20/LOC142093659	extracellular region	47908	130/1891	0.951
CC	DNAH17	microtubule cytoskeleton	47849	31/1891	0.951
CC	DNAH17/MYO18A	cytoskeletal part	47880	90/1891	0.951
CC	MYO18A	myosin complex	47849	36/1891	0.951
CC	LOC142093659	extracellular region part	47849	36/1891	0.951
CC	TMEM9	whole membrane	47849	37/1891	0.951
CC	CENPS	nucleoplasm	47849	42/1891	0.951
CC	CENPS	nucleoplasm part	47849	42/1891	0.951
CC	DNAH17/MYO18A	cytoskeleton	47880	105/1891	0.951
CC	TMEM9	bounding membrane of organelle	47849	49/1891	0.951
CC	MYO18A	actin cytoskeleton	47849	51/1891	0.951
CC	CENPS	nuclear lumen	47849	59/1891	0.951
CC	TMEM9	organelle membrane	47849	67/1891	0.951
CC	CENPS	membrane-enclosed lumen	47849	71/1891	0.951
CC	CENPS	organelle lumen	47849	71/1891	0.951
CC	CENPS	intracellular organelle lumen	47849	71/1891	0.951
CC	DNAH17	catalytic complex	47849	83/1891	0.951
CC	CENPS	nuclear part	47849	87/1891	0.951
CC	LOC142077580	ribosome	47849	92/1891	0.951
CC	DNAH17/MYO18A/CENPS/TMEM9	intracellular organelle part	47939	320/1891	0.951
CC	DNAH17/MYO18A/CENPS/TMEM9	organelle part	47939	323/1891	0.951
CC	DNAH17/MYO18A/LOC142077580	non-membrane-bounded organelle	47908	254/1891	0.951
CC	DNAH17/MYO18A/LOC142077580	intracellular non-membrane-bounded organelle	47908	254/1891	0.951
CC	ACOX2/TMEM9/LOC142077580	cytoplasmic part	47908	275/1891	0.951
CC	LOC142077580	ribonucleoprotein complex	47849	116/1891	0.951
CC	ACOX2/CENPS/TMEM9/POLE	intracellular membrane-bounded organelle	47939	359/1891	0.951
CC	ACOX2/CENPS/TMEM9/POLE	membrane-bounded organelle	47939	375/1891	0.951
CC	CENPS/POLE	nucleus	47880	221/1891	0.951
CC	ACOX2/TMEM9/LOC142077580	cytoplasm	47908	353/1891	0.951
CC	DNAH17/MYO18A/CENPS/LOC142077580	protein-containing complex	47939	438/1891	0.951
MF	LOC142074469/GAA/EMC7	carbohydrate binding	32203	24/5853	0.404
MF	LOC142074469/GAA/OTOGL	hydrolase activity, hydrolyzing O-glycosyl compounds	32203	31/5853	0.404
MF	SNX31/ANXA2/PIK3C2B/SNX1	phospholipid binding	32234	61/5853	0.404
MF	LOC142074469/GAA/OTOGL	hydrolase activity, acting on glycosyl bonds	32203	39/5853	0.404
MF	LOC142089847/IRF7	transcription regulatory region sequence-specific DNA binding	32174	16/5853	0.404
MF	LOC142089847/IRF7	regulatory region nucleic acid binding	32174	16/5853	0.404
MF	LOC142089847/IRF7	transcription regulatory region DNA binding	32174	16/5853	0.404
MF	LOC142089847/IRF7	sequence-specific double-stranded DNA binding	32174	16/5853	0.404
MF	LOC142090511/SLC20A2	secondary active transmembrane transporter activity	32174	19/5853	0.482
MF	SNX31/PIK3C2B/SNX1	phosphatidylinositol binding	32203	48/5853	0.482
MF	CCL20/LOC142093659	cytokine activity	32174	21/5853	0.489
MF	LOC142089847/IRF7	double-stranded DNA binding	32174	27/5853	0.513
MF	SCNN1A/HCN3/CHRNA9/GRIA2	ion channel activity	32234	101/5853	0.513
MF	SCNN1A/HCN3/CHRNA9/GRIA2	substrate-specific channel activity	32234	101/5853	0.513
MF	SNX31/ANXA2/PIK3C2B/SNX1	lipid binding	32234	104/5853	0.513
MF	PPIL6/PPIG	peptidyl-prolyl cis-trans isomerase activity	32174	30/5853	0.513
MF	CHRNA9/GRIA2	ligand-gated ion channel activity	32174	30/5853	0.513
MF	PPIL6/PPIG	cis-trans isomerase activity	32174	30/5853	0.513
MF	CHRNA9/GRIA2	ligand-gated channel activity	32174	30/5853	0.513
MF	SCNN1A/HCN3/CHRNA9/SLC20A2/GRIA2	inorganic molecular entity transmembrane transporter activity	32264	156/5853	0.513
MF	SCNN1A/HCN3/CHRNA9/GRIA2	channel activity	32234	112/5853	0.513
MF	SCNN1A/HCN3/CHRNA9/GRIA2	passive transmembrane transporter activity	32234	112/5853	0.513
MF	LOC142090511/SLC20A2	active transmembrane transporter activity	32174	36/5853	0.513
MF	SIPA1L2/AGAP2	GTPase activator activity	32174	37/5853	0.513
MF	PAPSS1/POLE	nucleotidyltransferase activity	32174	38/5853	0.513
MF	CHRNA9/GRIA2	gated channel activity	32174	41/5853	0.513
MF	CHRNA9/GRIA2	ion gated channel activity	32174	41/5853	0.513
MF	B3GALT9/B3GNT4	transferase activity, transferring hexosyl groups	32174	42/5853	0.513
MF	FA2H/LOC142074320	iron ion binding	32174	43/5853	0.513
MF	SCNN1A	sodium channel activity	32143	19633	0.513
MF	CCL20	chemokine activity	32143	19633	0.513
MF	DNAH17	ATP-dependent microtubule motor activity, minus-end-directed	32143	19633	0.513
MF	LOC142074603	transferase activity, transferring amino-acyl groups	32143	19633	0.513
MF	UXS1	carbon-carbon lyase activity	32143	19633	0.513
MF	POLE	DNA polymerase activity	32143	19633	0.513
MF	CCL20	chemokine receptor binding	32143	19633	0.513
MF	DNAH17	ATP-dependent microtubule motor activity	32143	19633	0.513
MF	SIPA1L2/AGAP2	GTPase regulator activity	32174	44/5853	0.513
MF	TPK1	sulfur compound binding	32143	19664	0.534
MF	SIPA1L2/AGAP2	enzyme activator activity	32174	47/5853	0.534
MF	CCL20	G protein-coupled receptor binding	32143	19694	0.534
MF	SCNN1A	sodium ion transmembrane transporter activity	32143	19694	0.534
MF	ALOX5	dioxygenase activity	32143	19694	0.534
MF	SIPA1L2/AGAP2	nucleoside-triphosphatase regulator activity	32174	50/5853	0.536
MF	LOC142089847/SPI1/IRF7	sequence-specific DNA binding	32203	97/5853	0.536
MF	DIAPH3/IQSEC3/RASGRP1	GTPase binding	32203	97/5853	0.536
MF	PLK3/PAPSS1/LOC142087168/POLE/RIPK2/TPK1/RNASEL/CSF1R/CAMK4	transferase activity, transferring phosphorus-containing groups	32387	427/5853	0.537
MF	CPB2	metallocarboxypeptidase activity	32143	14/5853	0.537
MF	ALOX5/CPB2/ANXA2/ANPEP/LOC142074169/SGCA/POLE/FA2H/LOC142074320/TNNC2	metal ion binding	32417	487/5853	0.537
MF	CREB3L3/LOC142089847/SPI1/IRF7	DNA-binding transcription factor activity	32234	152/5853	0.537
MF	ALOX5/CPB2/ANXA2/ANPEP/LOC142074169/SGCA/POLE/FA2H/LOC142074320/TNNC2	cation binding	32417	491/5853	0.543
MF	CPB2	carboxypeptidase activity	32143	16/5853	0.572
MF	CCL20/SIPA1L2/AGAP2/IQSEC3/RASGRP1/LOC142093659	molecular function regulator	32295	273/5853	0.576
MF	CPB2/ANPEP/LOC142074169/POLE/FA2H/LOC142074320	transition metal ion binding	32295	274/5853	0.576
MF	PPIL6/PPIG	isomerase activity	32174	61/5853	0.576
MF	DIAPH3/IQSEC3/RASGRP1	enzyme binding	32203	115/5853	0.576
MF	RNASEL	ribonuclease activity	32143	19/5853	0.576
MF	CHRNA9	extracellular ligand-gated ion channel activity	32143	19/5853	0.576
MF	CPB2	metalloexopeptidase activity	32143	19/5853	0.576
MF	DIAPH3	small GTPase binding	32143	19/5853	0.576
MF	LOC142074219/DNAH17/FIGNL1	ATPase activity	32203	117/5853	0.582
MF	LPAR4/LOC142088437/GPR61/LOC142087007/LOC142091666	transmembrane signaling receptor activity	32264	233/5853	0.589
MF	ANXA2/SGCA/TNNC2	calcium ion binding	32203	122/5853	0.589
MF	SCNN1A/HCN3/CHRNA9/GRIA2	ion transmembrane transporter activity	32234	178/5853	0.589
MF	ACOX2	oxidoreductase activity, acting on the CH-CH group of donors	32143	22/5853	0.589
MF	DPYSL3	hydrolase activity, acting on carbon-nitrogen (but not peptide) bonds	32143	22/5853	0.589
MF	CREB3L3/LOC142089847/SPI1/IRF7	transcription regulator activity	32234	181/5853	0.589
MF	CCL20	cytokine receptor binding	32143	23/5853	0.589
MF	LPAR4/LOC142088437/GPR61/LOC142087007/LOC142091666	signaling receptor activity	32264	242/5853	0.589
MF	LPAR4/LOC142088437/GPR61/LOC142087007/LOC142091666	molecular transducer activity	32264	242/5853	0.589
MF	LPAR4/LOC142088437/GPR61/LOC142087007	G protein-coupled receptor activity	32234	190/5853	0.616
MF	CPB2	exopeptidase activity	32143	26/5853	0.616
MF	IQSEC3/RASGRP1	guanyl-nucleotide exchange factor activity	32174	78/5853	0.616
MF	SCNN1A/LOC142090511/HCN3/CHRNA9/SLC20A2/GRIA2	transmembrane transporter activity	32295	314/5853	0.616
MF	LOC142091666	olfactory receptor activity	32143	27/5853	0.616
MF	DNAH17/MYO18A	motor activity	32174	80/5853	0.616
MF	UXS1	lyase activity	32143	28/5853	0.618
MF	SCNN1A/LOC142090511/HCN3/CHRNA9/SLC20A2/GRIA2	transporter activity	32295	323/5853	0.618
MF	PLK3/LOC142087168/RIPK2/RNASEL/CSF1R/CAMK4	protein kinase activity	32295	327/5853	0.618
MF	SCNN1A	cation channel activity	32143	31/5853	0.618
MF	LOC142087457	sulfotransferase activity	32143	32/5853	0.618
MF	TPK1	vitamin binding	32143	32/5853	0.618
MF	POLE	catalytic activity, acting on DNA	32143	32/5853	0.618
MF	CCL20/LOC142093659	receptor regulator activity	32174	89/5853	0.618
MF	CCL20/LOC142093659	receptor ligand activity	32174	89/5853	0.618
MF	CPB2/ANPEP/LOC142074169/POLE	zinc ion binding	32234	211/5853	0.618
MF	RNASEL	nuclease activity	32143	33/5853	0.618
MF	LOC142087457	transferase activity, transferring sulfur-containing groups	32143	33/5853	0.618
MF	ALDH5A1/ALOX5/ACOX2/FA2H	oxidoreductase activity	32234	213/5853	0.619
MF	ELOVL4/LOC142074603	transferase activity, transferring acyl groups	32174	92/5853	0.62
MF	DNAH17	ATPase activity, coupled	32143	35/5853	0.621
MF	CENPS/SREBF2/ZBED1	protein dimerization activity	32203	155/5853	0.621
MF	CPB2/ANPEP	metallopeptidase activity	32174	97/5853	0.639
MF	PLK3/LOC142087168/RIPK2/RNASEL/CSF1R/CAMK4	phosphotransferase activity, alcohol group as acceptor	32295	354/5853	0.65
MF	DIAPH3	actin binding	32143	42/5853	0.671
MF	B3GALT9/B3GNT4	transferase activity, transferring glycosyl groups	32174	106/5853	0.671
MF	SIPA1L2/AGAP2	enzyme regulator activity	32174	108/5853	0.671
MF	PLK3/LOC142087168/RIPK2/RNASEL/CSF1R/CAMK4	kinase activity	32295	375/5853	0.671
MF	LOC142074219/AGAP2/DNAH17/MYO18A/FIGNL1/RASL11A	nucleoside-triphosphatase activity	32295	375/5853	0.671
MF	USP28	thiol-dependent ubiquitin-specific protease activity	32143	47/5853	0.671
MF	USP28	thiol-dependent ubiquitinyl hydrolase activity	32143	47/5853	0.671
MF	USP28	ubiquitinyl hydrolase activity	32143	47/5853	0.671
MF	LOC142074219/AGAP2/DNAH17/MYO18A/FIGNL1/RASL11A	pyrophosphatase activity	32295	382/5853	0.671
MF	DNAH17	microtubule motor activity	32143	48/5853	0.671
MF	LOC142083668	heme binding	32143	48/5853	0.671
MF	LOC142074219/AGAP2/DNAH17/MYO18A/FIGNL1/RASL11A	hydrolase activity, acting on acid anhydrides	32295	383/5853	0.671
MF	LOC142074219/AGAP2/DNAH17/MYO18A/FIGNL1/RASL11A	hydrolase activity, acting on acid anhydrides, in phosphorus-containing anhydrides	32295	383/5853	0.671
MF	SCNN1A	monovalent inorganic cation transmembrane transporter activity	32143	50/5853	0.673
MF	SCNN1A	metal ion transmembrane transporter activity	32143	50/5853	0.673
MF	USP28	ubiquitin-like protein-specific protease activity	32143	51/5853	0.673
MF	CPB2/ANPEP/USP28/CFI	peptidase activity, acting on L-amino acid peptides	32234	256/5853	0.673
MF	LOC142083668	tetrapyrrole binding	32143	52/5853	0.673
MF	CPB2/ANPEP/USP28/CFI	peptidase activity	32234	259/5853	0.673
MF	CFI	serine-type endopeptidase activity	32143	56/5853	0.688
MF	CCL20/LOC142093659	signaling receptor binding	32174	127/5853	0.688
MF	ELOVL4	transferase activity, transferring acyl groups other than amino-acyl groups	32143	58/5853	0.698
MF	LOC142077580/CRYAB	structural molecule activity	32174	135/5853	0.711
MF	LOC142089847/ARID5A/SPI1/SHOX2/ZBED1/IRF7	DNA binding	32295	418/5853	0.711
MF	CFI	serine-type peptidase activity	32143	65/5853	0.723
MF	CFI	serine hydrolase activity	32143	65/5853	0.723
MF	CENPS	protein heterodimerization activity	32143	67/5853	0.73
MF	SCNN1A	inorganic cation transmembrane transporter activity	32143	75/5853	0.771
MF	AGAP2/RASL11A	GTPase activity	32174	168/5853	0.809
MF	USP28	cysteine-type peptidase activity	32143	87/5853	0.809
MF	SCNN1A	cation transmembrane transporter activity	32143	87/5853	0.809
MF	RNASEL	catalytic activity, acting on RNA	32143	88/5853	0.809
MF	LOC142077580	structural constituent of ribosome	32143	93/5853	0.824
MF	AGAP2/RASL11A	nucleoside binding	32174	204/5853	0.849
MF	AGAP2/RASL11A	purine nucleoside binding	32174	204/5853	0.849
MF	AGAP2/RASL11A	GTP binding	32174	204/5853	0.849
MF	AGAP2/RASL11A	ribonucleoside binding	32174	204/5853	0.849
MF	AGAP2/RASL11A	purine ribonucleoside binding	32174	204/5853	0.849
MF	AGAP2/RASL11A	guanyl ribonucleotide binding	32174	204/5853	0.849
MF	AGAP2/RASL11A	guanyl nucleotide binding	32174	214/5853	0.862
MF	DIAPH3	cytoskeletal protein binding	32143	121/5853	0.862
MF	CFI	endopeptidase activity	32143	140/5853	0.896
MF	LOC142083668	cofactor binding	32143	159/5853	0.92
MF	RNASEL	hydrolase activity, acting on ester bonds	32143	164/5853	0.92

## Sheet: S5_KEGG ym vs om
KEGG ID	Gene name	Description	Gene ratio	Bg ratio	Adj-p
ccw04060	FASLG/CCL20/LOC142073934/LOC142075639/LOC142093659	Cytokine-cytokine receptor interaction	28672	156/4990	0.717
ccw04512	FN1/ITGA3/FREM3/RELN	ECM-receptor interaction	28581	72/4990	0.717
ccw00533	LOC142087457/LOC142089558	Glycosaminoglycan biosynthesis - keratan sulfate	28522	18/4990	0.717
ccw04621	LOC142087168/RIPK2/RNASEL/LOC142093659/IRF7	NOD-like receptor signaling pathway	28611	116/4990	0.717
ccw00500	LOC142074469/GAA	Starch and sucrose metabolism	28522	27/4990	0.717
ccw04820	FN1/DIAPH3/ITGA3/SGCA/TNNC2/ACTA1	Cytoskeleton in muscle cells	28642	188/4990	0.717
ccw04146	LOC142079484/ACOX2/LOC142074109	Peroxisome	28550	69/4990	0.717
ccw00052	LOC142074469/GAA	Galactose metabolism	28522	33/4990	0.717
ccw05164	FASLG/RNASEL/LOC142093659/IRF7	Influenza A	28581	114/4990	0.717
ccw00640	LOC142074146/SUCLG2	Propanoate metabolism	28522	40/4990	0.717
ccw05168	FASLG/RNASEL/LOC142093659/IRF7	Herpes simplex virus 1 infection	28581	127/4990	0.717
ccw00480	ANPEP/LOC142090275	Glutathione metabolism	28522	42/4990	0.717
ccw00730	TPK1	Thiamine metabolism	28491	1128906	0.717
ccw04623	LOC142093659/IRF7	Cytosolic DNA-sensing pathway	28522	46/4990	0.717
ccw00604	LOC142089558	Glycosphingolipid biosynthesis - ganglio series	28491	13/4990	0.717
ccw04080	C3AR1/CHRNA9/LPAR4/LOC142087007/GRIA2	Neuroactive ligand-receptor interaction	28611	195/4990	0.717
ccw00120	ACOX2	Primary bile acid biosynthesis	28491	14/4990	0.717
ccw00603	LOC142089558	Glycosphingolipid biosynthesis - globo and isoglobo series	28491	14/4990	0.717
ccw00450	PAPSS1	Selenocompound metabolism	28491	15/4990	0.717
ccw00100	LSS	Steroid biosynthesis	28491	16/4990	0.717
ccw04010	FASLG/RASGRP1/DUSP4/LOC142093659/CSF1R	MAPK signaling pathway	28611	222/4990	0.717
ccw04217	FASLG/LOC142074320/LOC142093659	Necroptosis	28550	116/4990	0.717
ccw04814	DNAH17/MYO18A/TNNC2/ACTA1	Motor proteins	28581	170/4990	0.717
ccw03018	C1D/MPHOSPH6	RNA degradation	28522	66/4990	0.717
ccw00650	ALDH5A1	Butanoate metabolism	28491	21/4990	0.717
ccw04672	LOC142093190	Intestinal immune network for IgA production	28491	21/4990	0.717
ccw00601	B3GNT4	Glycosphingolipid biosynthesis - lacto and neolacto series	28491	22/4990	0.717
ccw04144	AGAP2/IQSEC3/GRK5/SNX1/DNAJC6	Endocytosis	28611	232/4990	0.717
ccw04142	LOC142074219/GAA/DMXL2	Lysosome	28550	123/4990	0.717
ccw05132	LOC142087168/ANXA2/PIK3C2B/RIPK2/LOC142093659	Salmonella infection	28611	234/4990	0.717
ccw00020	SUCLG2	Citrate cycle (TCA cycle)	28491	24/4990	0.717
ccw00140	HSD11B2	Steroid hormone biosynthesis	28491	24/4990	0.717
ccw00062	ELOVL4	Fatty acid elongation	28491	25/4990	0.717
ccw03030	POLE	DNA replication	28491	25/4990	0.717
ccw00860	LOC142074320	Porphyrin metabolism	28491	27/4990	0.717
ccw00982	LOC142090275	Drug metabolism - cytochrome P450	28491	27/4990	0.717
ccw00980	LOC142090275	Metabolism of xenobiotics by cytochrome P450	28491	28/4990	0.717
ccw00512	LOC142089558	Mucin type O-glycan biosynthesis	28491	30/4990	0.717
ccw01040	ELOVL4	Biosynthesis of unsaturated fatty acids	28491	30/4990	0.717
[truncated: 46 more rows]

## Sheet: S6_GO yf vs ym
Category	Gene name	Description	Gene ratio	Bg ratio	Adj-p
[truncated: 589 more rows]

[truncated: 2 more sheets: S7_GO of vs om, S8_KEGG of vs om]
